# Supplementary material for: Propane-2,2-diyl di-p-phenyl­ene dibenzoate
Source: Acta Crystallogr Sect E Struct Rep Online. 2007 Dec 12;64(Pt 1):o262. doi: 10.1107/S1600536807065531 (PMC2915318; doi:10.1107/S1600536807065531)
Supplement: Supplementary file 1 [file e-64-0o262-sup1.cif]

##############################################################################
###                                                                        ###
###        Electronic paper (Acta Crystallographica Section E)             ###
###                                                                        ###
##############################################################################
#                                                                            #
# This CIF contains the data in a paper accepted for publication in Acta     #
# Crystallographica Section E. It conforms to the requirements of Notes      #
# for Authors for Section E, and has been peer reviewed under the auspices   #
# of the IUCr Commission on Journals.                                        #
#                                                                            #
# Full details of the Crystallographic Information File format               #
# are given in the paper "The Crystallographic Information File (CIF):       #
# a New Standard Archive File for Crystallography" by S. R. Hall, F. H.      #
# Allen and I. D. Brown [Acta Cryst. (1991), A47, 655-685].                  #
#                                                                            #
# The current version of the core CIF dictionary is obtainable from          #
# ftp://ftp.iucr.org/pub/cif_core.dic. The current version number is 2.1.    #
#                                                                            #
# Software is freely available for graphical display of the structure(s) in  #
# this CIF.  For information consult the CIF home page http://www.iucr.org/  #
# cif/home.html                                                              #
#                                                                            #
##############################################################################
                                             
data_I
_audit_creation_method     SHELXL-97
_chemical_name_systematic
;
Propane-2,2-diyldi-p-phenylene dibenzoate
;
_chemical_name_common     ?
_chemical_formula_moiety     'C29 H24 O4'
_chemical_formula_sum     'C29 H24 O4'
_chemical_formula_iupac     'C29 H24 O4'
_chemical_formula_weight     436.48
_chemical_melting_point     '435'
_symmetry_cell_setting     Monoclinic
_symmetry_space_group_name_H-M     'P 21/c'
_symmetry_space_group_name_Hall     '-P 2ybc'
loop_
    _symmetry_equiv_pos_as_xyz
    'x, y, z'
    '-x, y+1/2, -z+1/2'
    '-x, -y, -z'
    'x, -y-1/2, z-1/2'
_cell_length_a     8.7298(2)
_cell_length_b     21.4202(4)
_cell_length_c     12.6693(3)
_cell_angle_alpha     90.00
_cell_angle_beta     104.291(2)
_cell_angle_gamma     90.00
_cell_volume     2295.77(9)
_cell_formula_units_Z     4
_cell_measurement_reflns_used     238
_cell_measurement_theta_min     8.4
_cell_measurement_theta_max     23.2
_cell_measurement_temperature     293(2)
_exptl_crystal_description     Prism
_exptl_crystal_colour     colourless
_exptl_crystal_size_max     0.68
_exptl_crystal_size_mid     0.46
_exptl_crystal_size_min     0.23
_exptl_crystal_density_diffrn     1.263
_exptl_crystal_density_meas     ?
_exptl_crystal_density_method     'not measured'
_exptl_crystal_F_000     920
_exptl_absorpt_coefficient_mu     0.083
_exptl_absorpt_correction_type     none
_exptl_absorpt_process_details     ?
_exptl_absorpt_correction_T_min     ?
_exptl_absorpt_correction_T_max     ?
_diffrn_ambient_temperature     293(2)
_diffrn_radiation_type     MoK\a
_diffrn_radiation_wavelength     0.71073
_diffrn_radiation_source     'fine-focus sealed tube'
_diffrn_radiation_monochromator     graphite
_diffrn_measurement_device_type
;
Oxford Diffraction Xcalibur CCD diffractometer
;
_diffrn_measurement_method     '\w scans'
_diffrn_detector_area_resol_mean     ?
_diffrn_reflns_number     23733
_diffrn_reflns_av_R_equivalents     0.0233
_diffrn_reflns_av_sigmaI/netI     0.0262
_diffrn_reflns_theta_min     3.71
_diffrn_reflns_theta_max     25.00
_diffrn_reflns_theta_full     25.00
_diffrn_measured_fraction_theta_max     0.997
_diffrn_measured_fraction_theta_full     0.997
_diffrn_reflns_limit_h_min     -10
_diffrn_reflns_limit_h_max     10
_diffrn_reflns_limit_k_min     -25
_diffrn_reflns_limit_k_max     25
_diffrn_reflns_limit_l_min     -15
_diffrn_reflns_limit_l_max     15
_diffrn_standards_number     0
_diffrn_standards_interval_count     .
_diffrn_standards_interval_time     .
_diffrn_standards_decay_%     ?
_refine_special_details
;
 Refinement of F^2^ against ALL reflections.  The weighted R-factor wR and
 goodness of fit S are based on F^2^, conventional R-factors R are based
 on F, with F set to zero for negative F^2^. The threshold expression of
 F^2^ > 2sigma(F^2^) is used only for calculating R-factors(gt) etc. and is
 not relevant to the choice of reflections for refinement.  R-factors based
 on F^2^ are statistically about twice as large as those based on F, and R-
 factors based on ALL data will be even larger.
;
_reflns_number_total     4033
_reflns_number_gt     2427
_reflns_threshold_expression     I>2\s(I)
_refine_ls_structure_factor_coef     Fsqd
_refine_ls_matrix_type     full
_refine_ls_R_factor_all     0.0659
_refine_ls_R_factor_gt     0.0393
_refine_ls_wR_factor_gt     0.0997
_refine_ls_wR_factor_ref     0.1094
_refine_ls_goodness_of_fit_ref     1.028
_refine_ls_restrained_S_all     1.028
_refine_ls_number_reflns     4033
_refine_ls_number_parameters     300
_refine_ls_number_restraints     0
_refine_ls_hydrogen_treatment     constr
_refine_ls_weighting_scheme     calc
_refine_ls_weighting_details
                 'calc w=1/[\s^2^(Fo^2^)+(0.0623P)^2^] where P=(Fo^2^+2Fc^2^)/3'
_atom_sites_solution_hydrogens     geom
_atom_sites_solution_primary     direct
_atom_sites_solution_secondary     difmap
_refine_ls_shift/su_max     0.001
_refine_ls_shift/su_mean     <0.001
_refine_diff_density_max     0.143
_refine_diff_density_min     -0.150
_refine_ls_extinction_method     none
_refine_ls_extinction_coef     ?
loop_
    _atom_type_symbol
    _atom_type_description
    _atom_type_scat_dispersion_real
    _atom_type_scat_dispersion_imag
    _atom_type_scat_source
    'C' 'C' 0.0033 0.0016
                         'International Tables Vol C Tables 4.2.6.8 and 6.1.1.4'
    'H' 'H' 0.0000 0.0000
                         'International Tables Vol C Tables 4.2.6.8 and 6.1.1.4'
    'O' 'O' 0.0106 0.0060
                         'International Tables Vol C Tables 4.2.6.8 and 6.1.1.4'
_computing_data_collection     'CrysAlis CCD (Oxford Diffraction, 2003)'
_computing_cell_refinement     'CrysAlis RED (Oxford Diffraction, 2003)'
_computing_data_reduction     'CrysAlis RED (Oxford Diffraction, 2003)'
_computing_structure_solution     'SHELXS97 (Sheldrick, 1997)'
_computing_structure_refinement     'SHELXL97 (Sheldrick, 1997)'
_computing_molecular_graphics
;
ORTEP-3 for Windows (Farrugia, 1997) and
POVRay (Persistence of Vision, 2004)
;
_computing_publication_material     'WinGX (Farrugia, 1999)'
loop_
    _atom_site_type_symbol
    _atom_site_label
    _atom_site_fract_x
    _atom_site_fract_y
    _atom_site_fract_z
    _atom_site_U_iso_or_equiv
    _atom_site_adp_type
    _atom_site_calc_flag
    _atom_site_refinement_flags
    _atom_site_occupancy
    _atom_site_disorder_assembly
    _atom_site_disorder_group
    O O1 -0.25033(15) 0.50560(5) 0.89440(10) 0.0753(4) Uani d . 1 . .
    O O2 -0.13081(17) 0.42428(6) 0.83756(12) 0.0937(5) Uani d . 1 . .
    O O3 0.41160(13) 0.59632(5) 0.44375(9) 0.0644(3) Uani d . 1 . .
    O O4 0.41701(15) 0.68081(6) 0.34023(10) 0.0768(4) Uani d . 1 . .
    C C1 0.0091(2) 0.75543(7) 0.71258(14) 0.0723(5) Uani d . 1 . .
    H H1A 0.1022 0.7438 0.7670 0.108 Uiso calc R 1 . .
    H H1B -0.0694 0.7708 0.7474 0.108 Uiso calc R 1 . .
    H H1C 0.0352 0.7875 0.6670 0.108 Uiso calc R 1 . .
    C C2 -0.05579(18) 0.69840(7) 0.64295(12) 0.0530(4) Uani d . 1 . .
    C C3 -0.2072(2) 0.71965(8) 0.56017(15) 0.0752(5) Uani d . 1 . .
    H H3A -0.1815 0.7516 0.5142 0.113 Uiso calc R 1 . .
    H H3B -0.2809 0.7359 0.5983 0.113 Uiso calc R 1 . .
    H H3C -0.2538 0.6847 0.5163 0.113 Uiso calc R 1 . .
    C C4 -0.09977(17) 0.64530(7) 0.71197(12) 0.0503(4) Uani d . 1 . .
    C C5 -0.0719(2) 0.64800(8) 0.82398(14) 0.0681(5) Uani d . 1 . .
    H H5 -0.0208 0.6827 0.8605 0.082 Uiso calc R 1 . .
    C C6 -0.1179(2) 0.60034(8) 0.88348(15) 0.0730(5) Uani d . 1 . .
    H H6 -0.0981 0.6033 0.9589 0.088 Uiso calc R 1 . .
    C C7 -0.1922(2) 0.54922(7) 0.83096(15) 0.0594(4) Uani d . 1 . .
    C C8 -0.2206(2) 0.54453(8) 0.72020(15) 0.0696(5) Uani d . 1 . .
    H H8 -0.2717 0.5096 0.6842 0.084 Uiso calc R 1 . .
    C C9 -0.1726(2) 0.59194(8) 0.66261(14) 0.0648(5) Uani d . 1 . .
    H H9 -0.1900 0.5879 0.5875 0.078 Uiso calc R 1 . .
    C C10 0.06761(19) 0.67327(6) 0.58543(12) 0.0492(4) Uani d . 1 . .
    C C11 0.2245(2) 0.66805(7) 0.64163(13) 0.0611(5) Uani d . 1 . .
    H H11 0.2542 0.6811 0.7138 0.073 Uiso calc R 1 . .
    C C12 0.3385(2) 0.64411(7) 0.59432(14) 0.0625(5) Uani d . 1 . .
    H H12 0.4432 0.6414 0.6340 0.075 Uiso calc R 1 . .
    C C13 0.2961(2) 0.62455(7) 0.48917(13) 0.0528(4) Uani d . 1 . .
    C C14 0.1429(2) 0.62839(8) 0.43036(14) 0.0664(5) Uani d . 1 . .
    H H14 0.1144 0.6146 0.3585 0.080 Uiso calc R 1 . .
    C C15 0.0302(2) 0.65297(8) 0.47874(14) 0.0652(5) Uani d . 1 . .
    H H15 -0.0739 0.6559 0.4380 0.078 Uiso calc R 1 . .
    C C16 -0.2158(2) 0.44437(8) 0.89067(14) 0.0623(5) Uani d . 1 . .
    C C17 -0.29534(18) 0.40654(7) 0.95880(12) 0.0529(4) Uani d . 1 . .
    C C18 -0.37050(19) 0.43330(8) 1.03155(13) 0.0603(4) Uani d . 1 . .
    H H18 -0.3700 0.4764 1.0401 0.072 Uiso calc R 1 . .
    C C19 -0.4462(2) 0.39608(9) 1.09129(15) 0.0706(5) Uani d . 1 . .
    H H19 -0.4965 0.4141 1.1405 0.085 Uiso calc R 1 . .
    C C20 -0.4477(2) 0.33262(9) 1.07866(15) 0.0704(5) Uani d . 1 . .
    H H20 -0.5011 0.3077 1.1180 0.084 Uiso calc R 1 . .
    C C21 -0.3711(2) 0.30582(8) 1.00863(15) 0.0745(5) Uani d . 1 . .
    H H21 -0.3699 0.2626 1.0017 0.089 Uiso calc R 1 . .
    C C22 -0.2957(2) 0.34237(8) 0.94838(15) 0.0692(5) Uani d . 1 . .
    H H22 -0.2445 0.3239 0.9002 0.083 Uiso calc R 1 . .
    C C23 0.46431(19) 0.62946(8) 0.36846(13) 0.0545(4) Uani d . 1 . .
    C C24 0.58527(18) 0.59521(7) 0.32854(13) 0.0533(4) Uani d . 1 . .
    C C25 0.6445(2) 0.53766(8) 0.36993(15) 0.0678(5) Uani d . 1 . .
    H H25 0.6056 0.5185 0.4239 0.081 Uiso calc R 1 . .
    C C26 0.7605(2) 0.50891(8) 0.33132(19) 0.0839(6) Uani d . 1 . .
    H H26 0.8003 0.4705 0.3596 0.101 Uiso calc R 1 . .
    C C27 0.8177(2) 0.53652(9) 0.25142(18) 0.0800(6) Uani d . 1 . .
    H H27 0.8959 0.5167 0.2256 0.096 Uiso calc R 1 . .
    C C28 0.7604(2) 0.59323(10) 0.20925(15) 0.0748(5) Uani d . 1 . .
    H H28 0.7989 0.6116 0.1545 0.090 Uiso calc R 1 . .
    C C29 0.6450(2) 0.62308(8) 0.24852(14) 0.0643(5) Uani d . 1 . .
    H H29 0.6075 0.6619 0.2211 0.077 Uiso calc R 1 . .
loop_
    _atom_site_aniso_label
    _atom_site_aniso_U_11
    _atom_site_aniso_U_22
    _atom_site_aniso_U_33
    _atom_site_aniso_U_12
    _atom_site_aniso_U_13
    _atom_site_aniso_U_23
    O1 0.0976(10) 0.0520(7) 0.0952(9) 0.0053(6) 0.0600(8) 0.0114(6)
    O2 0.1152(11) 0.0755(8) 0.1173(11) 0.0196(7) 0.0800(10) 0.0121(8)
    O3 0.0735(8) 0.0576(7) 0.0742(8) 0.0104(5) 0.0414(6) 0.0063(6)
    O4 0.0900(9) 0.0587(8) 0.0953(9) 0.0110(6) 0.0489(8) 0.0088(7)
    C1 0.0843(14) 0.0539(10) 0.0911(13) -0.0044(9) 0.0453(11) -0.0076(9)
    C2 0.0567(10) 0.0476(9) 0.0599(10) 0.0015(7) 0.0243(8) 0.0020(8)
    C3 0.0714(13) 0.0776(12) 0.0822(13) 0.0196(9) 0.0294(10) 0.0175(10)
    C4 0.0482(9) 0.0530(9) 0.0547(10) -0.0010(7) 0.0219(8) -0.0030(7)
    C5 0.0836(13) 0.0649(11) 0.0604(11) -0.0192(9) 0.0263(10) -0.0095(9)
    C6 0.0971(15) 0.0724(12) 0.0570(11) -0.0095(10) 0.0332(10) -0.0013(10)
    C7 0.0646(11) 0.0518(10) 0.0726(12) 0.0009(8) 0.0375(9) 0.0051(9)
    C8 0.0824(13) 0.0571(10) 0.0730(13) -0.0190(9) 0.0265(10) -0.0072(9)
    C9 0.0796(13) 0.0633(11) 0.0544(10) -0.0125(9) 0.0219(9) -0.0053(9)
    C10 0.0541(10) 0.0454(9) 0.0523(9) 0.0001(7) 0.0211(8) 0.0036(7)
    C11 0.0635(12) 0.0717(11) 0.0493(9) 0.0095(9) 0.0163(9) -0.0046(8)
    C12 0.0528(10) 0.0734(11) 0.0609(11) 0.0091(8) 0.0135(9) 0.0005(9)
    C13 0.0570(11) 0.0495(9) 0.0586(11) 0.0047(8) 0.0268(9) 0.0025(8)
    C14 0.0669(13) 0.0831(12) 0.0537(10) -0.0057(9) 0.0239(10) -0.0145(9)
    C15 0.0529(11) 0.0858(12) 0.0585(11) -0.0013(9) 0.0166(9) -0.0089(9)
    C16 0.0648(12) 0.0567(11) 0.0724(12) 0.0062(9) 0.0305(10) 0.0038(9)
    C17 0.0521(10) 0.0501(9) 0.0593(10) 0.0030(7) 0.0191(8) 0.0036(8)
    C18 0.0692(11) 0.0515(9) 0.0652(11) 0.0057(8) 0.0263(9) 0.0034(8)
    C19 0.0756(13) 0.0744(13) 0.0702(12) 0.0073(10) 0.0339(10) 0.0103(10)
    C20 0.0711(13) 0.0700(13) 0.0709(12) -0.0083(9) 0.0192(10) 0.0171(10)
    C21 0.0941(14) 0.0502(10) 0.0807(13) -0.0034(9) 0.0246(12) 0.0034(9)
    C22 0.0837(13) 0.0558(11) 0.0751(12) 0.0070(9) 0.0328(10) -0.0006(9)
    C23 0.0582(10) 0.0507(10) 0.0582(10) -0.0061(8) 0.0208(8) -0.0047(8)
    C24 0.0506(10) 0.0542(10) 0.0594(10) -0.0057(7) 0.0219(8) -0.0098(8)
    C25 0.0724(12) 0.0564(11) 0.0862(13) -0.0029(9) 0.0415(10) -0.0033(9)
    C26 0.0813(14) 0.0607(11) 0.1244(17) 0.0049(10) 0.0533(13) -0.0052(11)
    C27 0.0685(13) 0.0770(13) 0.1078(16) -0.0086(10) 0.0469(12) -0.0285(12)
    C28 0.0671(13) 0.0954(15) 0.0715(12) -0.0142(11) 0.0355(10) -0.0119(11)
    C29 0.0612(11) 0.0725(11) 0.0636(11) -0.0043(9) 0.0239(9) -0.0004(9)
_geom_special_details
;
 All esds (except the esd in the dihedral angle between two l.s. planes)
 are estimated using the full covariance matrix.  The cell esds are taken
 into account individually in the estimation of esds in distances, angles
 and torsion angles; correlations between esds in cell parameters are only
 used when they are defined by crystal symmetry.  An approximate (isotropic)
 treatment of cell esds is used for estimating esds involving l.s. planes.
;
loop_
    _geom_bond_atom_site_label_1
    _geom_bond_atom_site_label_2
    _geom_bond_site_symmetry_2
    _geom_bond_distance
    _geom_bond_publ_flag
    O1 C16 . 1.3492(19) ?
    O1 C7 . 1.4064(18) ?
    O2 C16 . 1.1981(18) ?
    O3 C23 . 1.3574(18) ?
    O3 C13 . 1.4144(17) ?
    O4 C23 . 1.1980(18) ?
    C1 C2 . 1.531(2) ?
    C1 H1A . 0.96 ?
    C1 H1B . 0.96 ?
    C1 H1C . 0.96 ?
    C2 C10 . 1.539(2) ?
    C2 C4 . 1.540(2) ?
    C2 C3 . 1.540(2) ?
    C3 H3A . 0.96 ?
    C3 H3B . 0.96 ?
    C3 H3C . 0.96 ?
    C4 C9 . 1.381(2) ?
    C4 C5 . 1.380(2) ?
    C5 C6 . 1.386(2) ?
    C5 H5 . 0.93 ?
    C6 C7 . 1.360(2) ?
    C6 H6 . 0.93 ?
    C7 C8 . 1.367(2) ?
    C8 C9 . 1.375(2) ?
    C8 H8 . 0.93 ?
    C9 H9 . 0.93 ?
    C10 C15 . 1.380(2) ?
    C10 C11 . 1.383(2) ?
    C11 C12 . 1.381(2) ?
    C11 H11 . 0.93 ?
    C12 C13 . 1.358(2) ?
    C12 H12 . 0.93 ?
    C13 C14 . 1.363(2) ?
    C14 C15 . 1.385(2) ?
    C14 H14 . 0.93 ?
    C15 H15 . 0.93 ?
    C16 C17 . 1.476(2) ?
    C17 C18 . 1.381(2) ?
    C17 C22 . 1.381(2) ?
    C18 C19 . 1.375(2) ?
    C18 H18 . 0.93 ?
    C19 C20 . 1.368(2) ?
    C19 H19 . 0.93 ?
    C20 C21 . 1.363(2) ?
    C20 H20 . 0.93 ?
    C21 C22 . 1.370(2) ?
    C21 H21 . 0.93 ?
    C22 H22 . 0.93 ?
    C23 C24 . 1.474(2) ?
    C24 C29 . 1.384(2) ?
    C24 C25 . 1.389(2) ?
    C25 C26 . 1.374(2) ?
    C25 H25 . 0.93 ?
    C26 C27 . 1.368(3) ?
    C26 H26 . 0.93 ?
    C27 C28 . 1.371(2) ?
    C27 H27 . 0.93 ?
    C28 C29 . 1.385(2) ?
    C28 H28 . 0.93 ?
    C29 H29 . 0.93 ?
loop_
    _geom_angle_atom_site_label_1
    _geom_angle_atom_site_label_2
    _geom_angle_atom_site_label_3
    _geom_angle_site_symmetry_1
    _geom_angle_site_symmetry_3
    _geom_angle
    _geom_angle_publ_flag
    C16 O1 C7 . . 120.72(12) ?
    C23 O3 C13 . . 117.50(12) ?
    C2 C1 H1A . . 109.5 ?
    C2 C1 H1B . . 109.5 ?
    H1A C1 H1B . . 109.5 ?
    C2 C1 H1C . . 109.5 ?
    H1A C1 H1C . . 109.5 ?
    H1B C1 H1C . . 109.5 ?
    C1 C2 C10 . . 110.44(13) ?
    C1 C2 C4 . . 111.76(12) ?
    C10 C2 C4 . . 108.21(11) ?
    C1 C2 C3 . . 106.85(13) ?
    C10 C2 C3 . . 111.38(13) ?
    C4 C2 C3 . . 108.22(13) ?
    C2 C3 H3A . . 109.5 ?
    C2 C3 H3B . . 109.5 ?
    H3A C3 H3B . . 109.5 ?
    C2 C3 H3C . . 109.5 ?
    H3A C3 H3C . . 109.5 ?
    H3B C3 H3C . . 109.5 ?
    C9 C4 C5 . . 116.42(14) ?
    C9 C4 C2 . . 120.38(14) ?
    C5 C4 C2 . . 123.19(14) ?
    C4 C5 C6 . . 121.80(16) ?
    C4 C5 H5 . . 119.1 ?
    C6 C5 H5 . . 119.1 ?
    C7 C6 C5 . . 119.62(16) ?
    C7 C6 H6 . . 120.2 ?
    C5 C6 H6 . . 120.2 ?
    C6 C7 C8 . . 120.34(15) ?
    C6 C7 O1 . . 116.81(15) ?
    C8 C7 O1 . . 122.56(16) ?
    C7 C8 C9 . . 119.25(16) ?
    C7 C8 H8 . . 120.4 ?
    C9 C8 H8 . . 120.4 ?
    C8 C9 C4 . . 122.53(16) ?
    C8 C9 H9 . . 118.7 ?
    C4 C9 H9 . . 118.7 ?
    C15 C10 C11 . . 116.33(14) ?
    C15 C10 C2 . . 123.36(15) ?
    C11 C10 C2 . . 120.28(14) ?
    C12 C11 C10 . . 122.32(15) ?
    C12 C11 H11 . . 118.8 ?
    C10 C11 H11 . . 118.8 ?
    C13 C12 C11 . . 119.27(16) ?
    C13 C12 H12 . . 120.4 ?
    C11 C12 H12 . . 120.4 ?
    C12 C13 C14 . . 120.73(15) ?
    C12 C13 O3 . . 118.80(15) ?
    C14 C13 O3 . . 120.34(15) ?
    C13 C14 C15 . . 119.28(16) ?
    C13 C14 H14 . . 120.4 ?
    C15 C14 H14 . . 120.4 ?
    C10 C15 C14 . . 122.06(17) ?
    C10 C15 H15 . . 119.0 ?
    C14 C15 H15 . . 119.0 ?
    O2 C16 O1 . . 122.91(15) ?
    O2 C16 C17 . . 125.26(15) ?
    O1 C16 C17 . . 111.84(14) ?
    C18 C17 C22 . . 119.12(15) ?
    C18 C17 C16 . . 122.13(14) ?
    C22 C17 C16 . . 118.74(14) ?
    C19 C18 C17 . . 119.90(15) ?
    C19 C18 H18 . . 120.0 ?
    C17 C18 H18 . . 120.0 ?
    C20 C19 C18 . . 120.24(16) ?
    C20 C19 H19 . . 119.9 ?
    C18 C19 H19 . . 119.9 ?
    C21 C20 C19 . . 120.16(16) ?
    C21 C20 H20 . . 119.9 ?
    C19 C20 H20 . . 119.9 ?
    C20 C21 C22 . . 120.16(16) ?
    C20 C21 H21 . . 119.9 ?
    C22 C21 H21 . . 119.9 ?
    C21 C22 C17 . . 120.39(16) ?
    C21 C22 H22 . . 119.8 ?
    C17 C22 H22 . . 119.8 ?
    O4 C23 O3 . . 122.57(14) ?
    O4 C23 C24 . . 125.30(15) ?
    O3 C23 C24 . . 112.12(14) ?
    C29 C24 C25 . . 119.14(15) ?
    C29 C24 C23 . . 117.88(15) ?
    C25 C24 C23 . . 122.95(15) ?
    C26 C25 C24 . . 120.12(16) ?
    C26 C25 H25 . . 119.9 ?
    C24 C25 H25 . . 119.9 ?
    C27 C26 C25 . . 120.34(19) ?
    C27 C26 H26 . . 119.8 ?
    C25 C26 H26 . . 119.8 ?
    C26 C27 C28 . . 120.43(17) ?
    C26 C27 H27 . . 119.8 ?
    C28 C27 H27 . . 119.8 ?
    C27 C28 C29 . . 119.79(17) ?
    C27 C28 H28 . . 120.1 ?
    C29 C28 H28 . . 120.1 ?
    C24 C29 C28 . . 120.17(17) ?
    C24 C29 H29 . . 119.9 ?
    C28 C29 H29 . . 119.9 ?
loop_
    _geom_hbond_atom_site_label_D
    _geom_hbond_atom_site_label_H
    _geom_hbond_atom_site_label_A
    _geom_hbond_site_symmetry_A
    _geom_hbond_distance_DH
    _geom_hbond_distance_HA
    _geom_hbond_distance_DA
    _geom_hbond_angle_DHA
    C26 H26 Cg2 3_666 0.93 2.86 3.743(2) 160
data_global
_journal_date_recd_electronic     2007-11-28
_journal_date_accepted     2007-12-04
_journal_name_full     'Acta Crystallographica, Section E'
_journal_year     2008
_journal_volume     64
_journal_issue      1
_journal_page_first     o262
_journal_page_last     o262
_journal_paper_category     QO
_journal_coeditor_code     CI2535
_publ_contact_author_name     'Nenad Juda\<s'
_publ_contact_author_address
;
Department of Chemistry
Laboratory of General and Inorganic Chemistry
Faculty of Science
University of Zagreb
Horvatovac 102a
HR-10000 Zagreb, Croatia
;
_publ_contact_author_email     judas@chem.pmf.hr
_publ_contact_author_fax     '385-1-4606341'
_publ_contact_author_phone     '385-1-4606368'
_publ_section_title
;
Propane-2,2-diyldi-<i>p</i>-phenylene dibenzoate
;
loop_
    _publ_author_name
    _publ_author_address
    'Tomislav Portada'
;
Department of Organic Chemistry and Biochemistry,
Ru\/der Bo\<skovi\'c Institute, PO Box 180,
HR-10002 Zagreb, Croatia
;
    'Nenad Juda\<s'
;
Department of Chemistry
Laboratory of General and Inorganic Chemistry
Faculty of Science
University of Zagreb
Horvatovac 102a
HR-10000 Zagreb, Croatia
;
_exptl_special_details
;
TG and DSC experiments with pure compound were performed on METTLER thermal
analysis modules DSC823^e^ TGA/SDTA851^e^. The calorimetric thermogram
exhibited one endothermic signal. The signal is sharp and well defined
and corresponds to the melting. The onset temperature of the signal is
<i>T</i>~f~ = 435 K with enthalpy of fussion,
\D<i>H</i>~fuss~ = 43,6 kJ mol^--1^. Degradation of the sample begins
above 700 K.
;
