# Supplementary material for: Propane-2,2-diyl di-p-phenyl­ene dibenzoate
Source: Acta Crystallogr Sect E Struct Rep Online. 2007 Dec 12;64(Pt 1):o262. doi: 10.1107/S1600536807065531 (PMC2915318; doi:10.1107/S1600536807065531)
Supplement: Supplementary file 2 [file e-64-0o262-Isup2.hkl]

#
# h,k,l, Fc-squared, Fo-squared, sigma(Fo-squared) and status flag
#
data_I
_shelx_title ' TP-E-03_MANUAL in P2(1)/c'
_shelx_refln_list_code          4
_shelx_F_calc_maximum      186.58
_exptl_crystal_F_000       920.00
_reflns_d_resolution_high  0.8409
 
loop_
 _symmetry_equiv_pos_as_xyz
 'x, y, z'
 '-x, y+1/2, -z+1/2'
 '-x, -y, -z'
 'x, -y-1/2, z-1/2'
 
_cell_length_a     8.7298
_cell_length_b    21.4202
_cell_length_c    12.6693
_cell_angle_alpha  90.000
_cell_angle_beta  104.291
_cell_angle_gamma  90.000
 
_shelx_F_squared_multiplier     1.000
 
loop_
 _refln_index_h
 _refln_index_k
 _refln_index_l
 _refln_F_squared_calc
 _refln_F_squared_meas
 _refln_F_squared_sigma
 _refln_observed_status
   2   0   0     5904.29     5701.28     61.24 o
   3   0   0      128.83      114.56     11.39 o
   4   0   0       73.38       66.97      3.96 o
   5   0   0     1081.85     1082.46     16.48 o
   6   0   0      464.46      566.80     11.73 o
   7   0   0       64.72       63.67      7.84 o
   8   0   0       52.16       35.58      7.91 o
   9   0   0       23.27       28.22      8.39 o
  10   0   0        0.23       -3.79     14.62 o
   2   1   0    12783.64    12248.75     71.81 o
   3   1   0     1224.22     1167.24      8.17 o
   4   1   0       44.19       41.47      2.43 o
   5   1   0      155.89      151.21      5.27 o
   6   1   0      311.93      354.05      6.81 o
   7   1   0       79.81       70.13      4.61 o
   8   1   0       42.74       41.52      5.64 o
   9   1   0       11.45       14.43      5.63 o
  10   1   0        4.41        7.59      7.74 o
   2   2   0    17017.91    16042.66     70.25 o
   3   2   0     2818.30     2695.71     10.54 o
   4   2   0       12.30       15.21      1.90 o
   5   2   0      147.52      159.74      4.44 o
   6   2   0        0.19        4.00      3.90 o
   7   2   0        3.59        6.86      4.39 o
   8   2   0       26.35       23.93      4.68 o
   9   2   0        0.07        0.51      3.58 o
  10   2   0        0.72       -0.35      6.51 o
   1   3   0       13.56       14.03      0.79 o
   2   3   0     1381.52     1223.83      6.87 o
   3   3   0      138.47      136.87      2.57 o
   4   3   0       81.25       80.83      2.77 o
   5   3   0       63.19       66.37      3.17 o
   6   3   0      402.52      414.09     12.34 o
   7   3   0       58.77       54.43      4.62 o
   8   3   0       17.34       10.41      5.52 o
   9   3   0        0.04       -1.92      7.86 o
   0   4   0    28786.97    23208.02    414.30 o
   1   4   0     3060.17     2893.66      6.37 o
   2   4   0     3253.82     3104.67     12.90 o
   3   4   0        0.16        0.25      0.80 o
   4   4   0     2010.07     2040.52     10.90 o
   5   4   0      959.37     1027.46      8.84 o
   6   4   0       27.82       32.38      3.68 o
   7   4   0      175.92      162.65      4.83 o
   8   4   0       47.86       41.58      5.79 o
   9   4   0        2.06        0.05      0.95 o
   1   5   0    11456.77    11008.53     48.34 o
   2   5   0      641.36      627.44      5.10 o
   3   5   0     1155.80     1130.70      6.17 o
   4   5   0     1051.41     1065.19      6.81 o
   5   5   0      247.17      252.98      5.20 o
   6   5   0        3.55        2.27      1.31 o
   7   5   0      369.00      370.04      7.16 o
   8   5   0        1.37       -0.30      2.07 o
   9   5   0        0.01       -0.75      1.51 o
   0   6   0      462.80      420.47      3.36 o
   1   6   0        7.11        6.68      0.92 o
   2   6   0        9.12        9.45      1.00 o
   3   6   0     1000.43      965.99      7.07 o
   4   6   0      664.30      690.41      5.76 o
   5   6   0      306.38      325.11      4.29 o
   6   6   0      191.62      186.11      4.71 o
   7   6   0      175.17      180.13      5.41 o
   8   6   0        7.54        7.69      6.31 o
   9   6   0        1.90       -2.63      5.26 o
   1   7   0        4.88        5.15      0.98 o
   2   7   0       72.54       64.67      1.43 o
   3   7   0      164.87      148.09      2.22 o
   4   7   0       10.66       10.26      1.80 o
   5   7   0       10.74       13.65      2.72 o
   6   7   0       92.85       95.22      4.88 o
   7   7   0       81.22       85.21      5.42 o
   8   7   0        7.34        7.05      6.39 o
   9   7   0        1.39        2.89     10.38 o
   0   8   0        0.60        0.39      0.84 o
   1   8   0       15.99       15.98      1.03 o
   2   8   0       15.63       21.20      1.15 o
   3   8   0      160.78      152.54      2.19 o
   4   8   0      300.64      316.41      3.51 o
   5   8   0      594.50      629.43      5.50 o
   6   8   0       76.87       77.26      3.75 o
   7   8   0      171.97      169.23      5.35 o
   8   8   0       16.55       14.92      6.68 o
   9   8   0        9.50       11.91      9.83 o
   1   9   0     1471.81     1521.28      6.01 o
   2   9   0      322.01      350.73      2.99 o
   3   9   0      371.50      347.29      3.32 o
   4   9   0       81.17       84.51      2.20 o
   5   9   0       61.56       57.83      2.67 o
   6   9   0       52.59       52.84      3.36 o
   7   9   0      155.07      156.02      5.34 o
   8   9   0       17.13       11.88      8.70 o
   9   9   0       15.80       18.37      8.94 o
   0  10   0      108.92      124.59      1.90 o
   1  10   0     1997.61     2164.31      7.39 o
   2  10   0       21.26       17.47      1.39 o
   3  10   0       63.74       46.76      1.69 o
   4  10   0        0.48        0.17      0.60 o
   5  10   0        2.47        0.78      0.88 o
   6  10   0      389.75      433.06      6.09 o
   7  10   0      185.45      188.88      5.85 o
   8  10   0        0.37        2.60      3.18 o
   9  10   0       31.69       28.84     10.61 o
   1  11   0     2427.63     2693.65     10.18 o
   2  11   0       62.42       52.86      1.48 o
   3  11   0       26.21       24.65      1.75 o
   4  11   0       28.77       23.98      2.07 o
   5  11   0       12.93       14.58      2.60 o
   6  11   0      308.11      322.24      6.27 o
   7  11   0        2.86        7.60      5.50 o
   8  11   0        4.45        6.27      6.75 o
   9  11   0       16.45       26.33     11.66 o
   0  12   0     1102.21     1182.36      8.22 o
   1  12   0       32.97       25.67      1.46 o
   2  12   0       56.71       49.71      1.44 o
   3  12   0       38.15       33.98      1.96 o
   4  12   0       68.05       67.62      2.57 o
   5  12   0        1.69        1.81      4.67 o
   6  12   0      327.43      352.65      6.00 o
   7  12   0      122.84      127.92      5.20 o
   8  12   0        9.40        9.36      6.94 o
   1  13   0        8.51        7.17      1.91 o
   2  13   0       71.21       59.56      1.57 o
   3  13   0      321.97      360.61      4.25 o
   4  13   0       12.63        9.23      2.99 o
   5  13   0      207.52      199.91      4.60 o
   6  13   0       27.01       18.41      4.19 o
   7  13   0        2.03        7.63      5.73 o
   8  13   0        0.54        4.88      7.63 o
   0  14   0      228.98      248.42      5.74 o
   1  14   0      359.57      396.44      4.14 o
   2  14   0      154.96      162.30      2.55 o
   3  14   0       14.57        7.10      2.59 o
   4  14   0        2.01        2.19      3.46 o
   5  14   0      240.75      246.33      5.13 o
   6  14   0        0.47        3.31      4.41 o
   7  14   0       26.70       33.85      5.94 o
   8  14   0       31.35       33.14      8.14 o
   1  15   0      112.35      104.93      2.33 o
   2  15   0       61.91       57.17      2.12 o
   3  15   0       62.94       58.96      2.69 o
   4  15   0       42.20       41.09      3.43 o
   5  15   0      200.81      216.91      5.06 o
   6  15   0        2.66        3.92      4.16 o
   7  15   0       37.17       30.30      6.85 o
   8  15   0        3.96        6.59      9.14 o
   0  16   0       23.51       22.27      4.43 o
   1  16   0        8.30        7.14      2.45 o
   2  16   0        3.46        4.67      2.53 o
   3  16   0       48.48       42.95      4.16 o
   4  16   0       34.39       32.04      3.86 o
   5  16   0        5.15        6.15      4.33 o
   6  16   0        3.29        0.47      1.10 o
   7  16   0        5.73        2.98      3.46 o
   1  17   0      164.25      179.16      3.71 o
   2  17   0       24.53       29.24      3.28 o
   3  17   0       29.78       26.57      4.08 o
   4  17   0       88.83       97.50      4.62 o
   5  17   0      176.21      185.07      5.52 o
   6  17   0        1.50       -0.13      0.62 o
   7  17   0        0.00        1.74      9.30 o
   0  18   0        0.02        4.52      6.41 o
   1  18   0       22.07       18.67      3.57 o
   2  18   0      241.62      233.97      5.48 o
   3  18   0       80.02       67.35      5.56 o
   4  18   0      168.74      199.01      7.80 o
   5  18   0       14.45        7.32      6.25 o
   6  18   0       31.74       31.38      6.33 o
   7  18   0        6.78        4.10      6.33 o
   1  19   0      134.53      135.36      4.49 o
   2  19   0      240.60      251.53      5.63 o
   3  19   0      146.94      139.49      5.38 o
   4  19   0        2.11        7.30      5.63 o
   5  19   0       16.23       14.63      6.63 o
   6  19   0        6.41        1.31      1.82 o
   0  20   0      312.42      314.88      7.55 o
   1  20   0       44.14       41.31      4.45 o
   2  20   0       10.52        4.89      3.82 o
   3  20   0        9.79       13.98      5.17 o
   4  20   0       24.72       24.41      7.15 o
   5  20   0       17.40       21.23      7.97 o
   6  20   0       19.52       21.16      9.52 o
   1  21   0        2.72        2.92      5.35 o
   2  21   0       45.67       48.18      5.28 o
   3  21   0       17.53       16.95      7.11 o
   4  21   0        9.62       13.83      7.80 o
   5  21   0       53.86       69.99      8.77 o
   0  22   0      183.86      181.68      8.26 o
   1  22   0       24.34       19.00      5.62 o
   2  22   0       58.19       57.58      6.36 o
   3  22   0       48.22       65.12      7.31 o
   4  22   0        0.05        2.37      5.95 o
   5  22   0       17.94       20.91      9.18 o
   1  23   0       31.65       30.83      6.80 o
   2  23   0       96.72       97.03      6.44 o
   3  23   0       11.44        9.22      8.31 o
   4  23   0        0.00        8.37      8.81 o
   0  24   0       25.42       27.82      9.43 o
   1  24   0        1.08        1.52      4.11 o
   2  24   0       35.51       39.62      8.34 o
   3  24   0        1.19        1.02      2.86 o
   1  25   0        4.61        7.38      7.86 o
 -10   1   1        0.54       -1.65      5.40 o
  -9   1   1        7.34       11.14      5.97 o
  -8   1   1       28.99       17.67      4.92 o
  -7   1   1        3.30        5.37      3.57 o
  -6   1   1      188.62      175.35      4.25 o
  -5   1   1       59.30       55.69      3.20 o
  -4   1   1       66.12       88.04      3.31 o
  -3   1   1       19.86       15.59      1.48 o
  -2   1   1     3622.25     3486.49      6.59 o
   2   1   1    14056.15    13846.21     70.43 o
   3   1   1      239.62      245.65      3.14 o
   4   1   1      196.07      202.71      3.82 o
   5   1   1      229.07      223.53      4.55 o
   6   1   1       68.43       63.65      5.43 o
   7   1   1        1.94        0.87      1.90 o
   8   1   1        0.90        4.84      6.31 o
   9   1   1       14.08       12.31      7.51 o
 -10   2   1        3.38        8.31      7.68 o
  -9   2   1        0.18       -0.13      1.56 o
  -8   2   1       83.15       84.10      5.07 o
  -7   2   1      218.81      221.30      5.54 o
  -6   2   1       13.95       13.22      3.18 o
  -5   2   1      597.55      625.59      6.21 o
  -4   2   1       12.12       21.28      2.04 o
  -3   2   1     1932.24     1926.80     10.96 o
  -2   2   1      609.61      582.05      4.64 o
   1   2   1     6207.35     5711.07    108.04 o
   2   2   1     2148.67     2089.60      8.22 o
   3   2   1       68.96       69.37      2.42 o
   4   2   1      283.80      308.32      4.58 o
   5   2   1       74.39       70.77      3.15 o
   6   2   1        0.06        3.13      4.24 o
   7   2   1       87.82       91.73      5.22 o
   8   2   1       11.66       10.99      6.43 o
   9   2   1       12.75       10.24      7.36 o
 -10   3   1        2.98        3.47      7.87 o
  -9   3   1        2.46        2.72      2.91 o
  -8   3   1       63.90       54.59      4.94 o
  -7   3   1       23.88       25.52      4.14 o
  -6   3   1        3.30        0.83      3.38 o
  -5   3   1       95.12       85.01      3.28 o
  -4   3   1        1.93        1.49      2.00 o
  -3   3   1     3711.88     3521.24      9.23 o
  -2   3   1     1370.34     1299.86      4.61 o
  -1   3   1     2906.03     2784.72      7.72 o
   1   3   1     2882.75     2786.56     11.80 o
   2   3   1      441.72      422.13      5.48 o
   3   3   1     1891.66     1995.47      9.65 o
   4   3   1      308.01      339.57      4.91 o
   5   3   1       53.94       31.91      2.86 o
   6   3   1      116.40      130.95      4.31 o
   7   3   1       22.58       17.55      5.40 o
   8   3   1        1.42        1.03      1.70 o
   9   3   1        2.59        3.70      4.73 o
 -10   4   1        4.79       11.59      7.97 o
  -9   4   1        0.49        4.68      5.47 o
  -8   4   1        0.46        0.92      4.14 o
  -7   4   1      127.17      124.06      5.32 o
  -6   4   1      253.81      261.48      5.45 o
  -5   4   1       37.48       32.27      2.55 o
  -4   4   1      149.22      150.82      2.65 o
  -3   4   1       57.67       67.17      1.83 o
  -2   4   1       14.57       11.03      1.13 o
  -1   4   1       51.52       54.14      1.16 o
   0   4   1     5483.96     5099.71     93.91 o
   1   4   1     3621.87     3531.69     10.38 o
   2   4   1       21.19       19.01      1.49 o
   3   4   1      191.05      198.83      3.34 o
   4   4   1        6.89        6.57      2.38 o
   5   4   1      102.04      104.67      3.58 o
   6   4   1       12.06        9.86      3.60 o
   7   4   1       45.61       42.43      5.37 o
   8   4   1        1.96        2.58      6.87 o
   9   4   1        6.11        7.17      6.08 o
 -10   5   1       10.47       10.47      8.14 o
  -9   5   1        4.98        6.86      6.57 o
  -8   5   1       12.15        8.70      4.64 o
  -7   5   1       53.63       55.81      4.70 o
  -6   5   1      194.07      195.99      4.86 o
  -5   5   1      829.39      817.16      7.03 o
  -4   5   1       16.05       22.49      1.79 o
  -3   5   1       10.98       11.95      1.04 o
  -2   5   1     3847.06     3876.95     10.21 o
  -1   5   1     4042.86     3782.55      7.99 o
   0   5   1      136.50      127.72      1.20 o
   1   5   1     1551.09     1501.38      6.80 o
   2   5   1     3673.74     3714.40     11.94 o
   3   5   1       39.85       31.14      1.89 o
   4   5   1      125.11      127.40      3.40 o
   5   5   1       80.92       70.83      3.34 o
   6   5   1       25.68       25.03      3.45 o
   7   5   1      126.76      140.53      4.95 o
   8   5   1        0.56        3.04      6.41 o
   9   5   1        0.16       -0.28      3.15 o
  -9   6   1        5.38        2.55      4.92 o
  -8   6   1        9.74        8.24      5.98 o
  -7   6   1        0.25       -0.29      2.76 o
  -6   6   1       81.57       88.91      4.28 o
  -5   6   1        2.55        5.81      2.39 o
  -4   6   1      790.31      788.61      6.18 o
  -3   6   1      440.63      453.55      3.18 o
  -2   6   1      725.39      765.67      3.75 o
  -1   6   1     3688.02     3511.89      7.46 o
   0   6   1      106.65       84.39      1.41 o
   1   6   1     9279.02     9125.21     52.12 o
   2   6   1       17.51       17.28      1.45 o
   3   6   1      262.99      258.81      3.46 o
   4   6   1       66.56       52.26      2.49 o
   5   6   1      175.97      163.80      4.22 o
   6   6   1       83.40       76.70      4.01 o
   7   6   1       16.12       15.98      5.01 o
   8   6   1        5.57        7.19      5.41 o
   9   6   1       37.77       36.01      7.60 o
  -9   7   1       12.14       11.46      7.07 o
  -8   7   1        9.88        8.61      5.93 o
  -7   7   1       25.17       14.27      4.60 o
  -6   7   1      605.90      618.01      7.84 o
  -5   7   1      359.28      370.10      4.41 o
  -4   7   1      869.38      876.07      5.00 o
  -3   7   1        3.78        6.75      1.27 o
  -2   7   1      163.86      183.16      1.70 o
  -1   7   1     1412.10     1362.84      4.98 o
   0   7   1     3157.62     3073.85      5.38 o
   1   7   1      738.16      684.24      3.68 o
   2   7   1       18.26       13.42      1.19 o
   3   7   1      433.22      454.92      4.31 o
   4   7   1        5.11        5.29      2.30 o
   5   7   1       11.90       12.30      3.20 o
   6   7   1        0.69        2.24      3.92 o
   7   7   1       50.12       47.09      3.85 o
   8   7   1       19.54       24.07      5.87 o
   9   7   1        1.82        5.28      7.72 o
  -9   8   1       23.03       17.17      9.47 o
  -8   8   1        0.03        1.41      6.28 o
  -7   8   1      148.04      137.99      4.91 o
  -6   8   1      672.37      728.09      8.07 o
  -5   8   1       59.85       60.49      2.47 o
  -4   8   1        0.36        0.48      1.41 o
  -3   8   1       39.61       38.37      1.32 o
  -2   8   1      509.83      483.40      2.67 o
  -1   8   1      242.82      229.71      2.06 o
   0   8   1     1120.19     1124.16      3.87 o
   1   8   1     1297.88     1350.30      7.53 o
   2   8   1      336.99      352.74      2.95 o
   3   8   1        4.97        2.80      1.89 o
   4   8   1       87.40       73.58      8.29 o
   5   8   1       12.25       11.95      3.28 o
   6   8   1       24.98       19.71      3.29 o
   7   8   1       42.49       35.11      4.57 o
   8   8   1        4.97        4.84      6.28 o
   9   8   1        9.16       11.25     10.79 o
  -9   9   1        4.30        5.91     10.22 o
  -8   9   1       22.21       23.79      7.03 o
  -7   9   1        7.76        8.13      5.36 o
  -6   9   1       45.49       47.86      3.02 o
  -5   9   1      119.80      124.43      3.07 o
  -4   9   1      155.06      152.39      2.36 o
  -3   9   1      193.58      176.55      2.23 o
  -2   9   1      392.69      398.29      2.34 o
  -1   9   1      157.88      126.21      1.68 o
   0   9   1      449.26      450.86      2.66 o
   1   9   1     1150.65     1219.25      5.86 o
   2   9   1       88.88       99.15      2.04 o
   3   9   1      274.47      290.79      3.33 o
   4   9   1        0.03        0.12      0.84 o
   5   9   1       22.66       21.71      2.64 o
   6   9   1        0.36        1.67      2.94 o
   7   9   1       51.64       42.93      5.16 o
   8   9   1        2.91        5.30      7.23 o
   9   9   1        1.61        4.58     12.28 o
  -9  10   1        1.97        6.20     12.71 o
  -8  10   1       16.25       18.18      6.71 o
  -7  10   1        3.38        3.36      4.69 o
  -6  10   1       62.84       67.11      3.56 o
  -5  10   1       90.18       97.17      4.01 o
  -4  10   1       65.72       61.09      1.84 o
  -3  10   1        3.64        3.25      1.29 o
  -2  10   1        2.14        1.16      0.77 o
  -1  10   1      635.09      703.08      2.86 o
   0  10   1      128.77      140.64      1.99 o
   1  10   1      454.08      471.91      3.48 o
   2  10   1      131.30      138.85      2.80 o
   3  10   1       33.02       35.85      1.70 o
   4  10   1        0.02        0.39      1.38 o
   5  10   1       35.41       29.48      3.14 o
   6  10   1      523.77      585.18      7.66 o
   7  10   1       64.60       62.49      5.82 o
   8  10   1        6.78        8.88      7.88 o
   9  10   1        5.12        8.92     10.37 o
  -9  11   1       24.64       24.61     11.77 o
  -8  11   1       89.27       96.99      7.12 o
  -7  11   1       69.50       61.52      4.69 o
  -6  11   1       77.23       69.93      3.73 o
  -5  11   1     1828.92     1935.84     10.36 o
  -4  11   1      139.40      143.40      2.72 o
  -3  11   1      313.88      311.15      2.72 o
  -2  11   1     1489.57     1570.96      6.93 o
  -1  11   1      116.93      126.72      1.76 o
   0  11   1      661.48      675.96      3.59 o
   1  11   1        8.36        9.60      1.45 o
   2  11   1        3.64        2.41      1.79 o
   3  11   1       19.78       11.20      1.79 o
   4  11   1       10.36        8.96      2.14 o
   5  11   1        8.61        8.79      3.19 o
   6  11   1      146.51      154.03      4.91 o
   7  11   1        0.34        6.33      6.18 o
   8  11   1       10.37       13.15      6.69 o
  -9  12   1        0.21        2.99     14.05 o
  -8  12   1        3.83        2.88      5.22 o
  -7  12   1      143.06      141.87      5.16 o
  -6  12   1       48.81       43.59      3.87 o
  -5  12   1       34.85       27.10      3.00 o
  -4  12   1      336.35      366.94      4.58 o
  -3  12   1        5.77        6.18      2.15 o
  -2  12   1        5.86        7.07      0.96 o
  -1  12   1       70.42       78.15      1.80 o
   0  12   1      307.41      309.55      2.49 o
   1  12   1      702.17      739.91      5.25 o
   2  12   1      167.96      181.30      2.57 o
   3  12   1       34.58       36.48      1.93 o
   4  12   1        0.50        0.08      0.35 o
   5  12   1        4.25        1.81      2.14 o
   6  12   1       41.93       37.65      4.83 o
   7  12   1       52.69       54.55      5.70 o
   8  12   1        0.57        4.70      7.36 o
  -8  13   1        0.09       -0.25      0.85 o
  -7  13   1        9.84       13.28      4.73 o
  -6  13   1       80.79       89.93      4.16 o
  -5  13   1      530.08      598.15      6.99 o
  -4  13   1      154.83      150.27      3.38 o
  -3  13   1      105.19       95.64      2.60 o
  -2  13   1        0.00        2.02      1.85 o
  -1  13   1       13.00       12.23      1.71 o
   0  13   1      341.48      402.14      2.90 o
   1  13   1      240.00      285.57      3.32 o
   2  13   1      160.22      172.02      2.63 o
   3  13   1        0.04        0.39      1.39 o
   4  13   1       52.55       47.88      2.86 o
   5  13   1        1.95        0.43      1.77 o
   6  13   1        0.01        5.22      4.66 o
   7  13   1       30.89       22.70      6.19 o
   8  13   1        0.58        0.08      1.62 o
  -8  14   1       15.77       11.67      8.60 o
  -7  14   1       24.36       28.81      5.95 o
  -6  14   1      236.14      265.98      5.56 o
  -5  14   1       91.00       98.46      3.87 o
  -4  14   1      110.77      105.62      3.17 o
  -3  14   1      410.12      421.71      5.25 o
  -2  14   1        0.03        2.51      2.21 o
  -1  14   1        4.25        6.75      1.91 o
   0  14   1        0.46        1.44      1.48 o
   1  14   1      162.25      179.81      2.78 o
   2  14   1       14.55       15.29      2.34 o
   3  14   1        1.51        0.35      0.76 o
   4  14   1        3.51        1.35      3.00 o
   5  14   1        7.33        5.62      3.92 o
   6  14   1      456.18      499.37      7.93 o
   7  14   1       93.28      108.56      5.75 o
   8  14   1       10.37       12.67      8.24 o
  -8  15   1        5.54        6.77      3.97 o
  -7  15   1       66.45       66.83      6.18 o
  -6  15   1       37.02       32.90      5.13 o
  -5  15   1      934.35     1006.04      9.16 o
  -4  15   1      140.60      145.43      4.01 o
  -3  15   1      132.24      139.04      3.23 o
  -2  15   1       13.97       14.30      2.24 o
  -1  15   1       93.66       96.69      2.38 o
   0  15   1       48.04       44.16      2.30 o
   1  15   1      176.42      201.07      3.32 o
   2  15   1       90.62      104.58      2.89 o
   3  15   1       15.90       10.50      2.99 o
   4  15   1       45.12       37.83      3.95 o
   5  15   1       30.26       30.12      4.37 o
   6  15   1       12.13       12.64      5.32 o
   7  15   1       62.05       72.58      6.10 o
  -7  16   1       26.56       23.41      6.20 o
  -6  16   1       19.77       19.70      5.65 o
  -5  16   1        7.69       11.38      4.40 o
  -4  16   1        5.61        5.10      3.67 o
  -3  16   1      505.79      526.82      6.18 o
  -2  16   1      373.38      371.91      4.63 o
  -1  16   1       13.20       12.02      2.40 o
   0  16   1        1.97        0.41      2.03 o
   1  16   1       21.54       27.32      2.67 o
   2  16   1        0.07        1.66      2.79 o
   3  16   1       71.00       73.18      3.52 o
   4  16   1       72.10       62.58      4.17 o
   5  16   1        3.03        1.26      3.59 o
   6  16   1       11.87        9.74      5.33 o
   7  16   1       16.36       24.12      6.75 o
  -7  17   1       10.71       11.14      6.92 o
  -6  17   1        6.70        8.43      6.04 o
  -5  17   1      119.51      117.22      4.85 o
  -4  17   1      207.18      214.20      5.62 o
  -3  17   1       81.28       77.36      3.66 o
  -2  17   1      110.62      116.93      3.02 o
  -1  17   1        2.53        3.96      3.47 o
   0  17   1       44.07       39.01      3.09 o
   1  17   1       17.55       11.75      3.39 o
   2  17   1      197.34      190.10      4.75 o
   3  17   1       62.19       61.26      4.70 o
   4  17   1       58.65       56.93      4.62 o
   5  17   1      119.86      128.01      4.74 o
   6  17   1        0.52        0.16      3.29 o
   7  17   1        8.69        8.41      8.88 o
  -7  18   1        1.20        4.14      7.30 o
  -6  18   1       38.30       34.06      6.03 o
  -5  18   1       14.04       13.48      5.39 o
  -4  18   1        2.08        3.82      4.74 o
  -3  18   1      226.00      250.34      6.35 o
  -2  18   1        2.58        3.44      4.05 o
  -1  18   1      308.58      298.10      5.41 o
   0  18   1      278.33      300.64      5.06 o
   1  18   1        3.61        0.33      1.09 o
   2  18   1       42.25       38.86      4.16 o
   3  18   1        0.37        0.77      2.27 o
   4  18   1       27.36       21.54      5.20 o
   5  18   1       30.74       26.33      5.28 o
   6  18   1       63.42       61.46      6.59 o
  -6  19   1       35.17       31.77      6.94 o
  -5  19   1       62.88       58.83      6.02 o
  -4  19   1       49.06       50.00      5.05 o
  -3  19   1      144.11      129.53      6.03 o
  -2  19   1        1.30        3.21      3.02 o
  -1  19   1        2.55        5.79      4.44 o
   0  19   1      185.62      193.46      4.46 o
   1  19   1      105.31       86.96      4.36 o
   2  19   1      115.35      105.16      4.42 o
   3  19   1       21.04       17.72      5.99 o
   4  19   1        4.37        5.77      7.12 o
   5  19   1       17.04       15.07      7.68 o
   6  19   1       15.27       17.24      7.80 o
  -6  20   1        1.85       -0.11      4.60 o
  -5  20   1       35.94       30.87      7.79 o
  -4  20   1       13.21       17.88      7.00 o
  -3  20   1       11.72       13.61      6.22 o
  -2  20   1        0.30        0.11      0.90 o
  -1  20   1       41.06       35.59      4.26 o
   0  20   1       33.18       27.96      5.18 o
   1  20   1       56.61       51.81      4.25 o
   2  20   1       58.49       67.39      4.97 o
   3  20   1        3.86        7.96      7.14 o
   4  20   1       11.96       10.53      7.47 o
   5  20   1        2.90        1.20      1.79 o
   6  20   1        0.19        2.34      6.19 o
  -5  21   1        0.22        3.14      8.28 o
  -4  21   1       47.47       41.94      7.57 o
  -3  21   1        0.32       -1.48      8.40 o
  -2  21   1        2.58        1.31      4.98 o
  -1  21   1      237.54      221.08      5.27 o
   0  21   1        9.52        7.56      5.50 o
   1  21   1        7.88        8.08     40.73 o
   2  21   1      208.64      189.35      6.21 o
   3  21   1        1.13        3.84      7.07 o
   4  21   1       35.29       31.47      7.65 o
   5  21   1       27.43       29.23      8.49 o
  -5  22   1        4.90        9.78      9.01 o
  -4  22   1       17.61       23.09      8.39 o
  -3  22   1        1.77        1.85      6.83 o
  -2  22   1        0.03        0.76      6.27 o
  -1  22   1       24.69       18.25      5.57 o
   0  22   1       57.76       52.00      5.31 o
   1  22   1        6.05        2.19      3.92 o
   2  22   1        4.13        7.22      6.24 o
   3  22   1        0.09        1.65      6.08 o
   4  22   1       86.42      107.92      8.84 o
  -4  23   1        7.47        8.60      8.47 o
  -3  23   1       28.98       27.30      8.39 o
  -2  23   1        5.60        1.86      5.90 o
  -1  23   1       29.25       20.80      6.23 o
   0  23   1      120.81      130.65      6.37 o
   1  23   1       10.11        7.87      6.02 o
   2  23   1        8.55       12.50      7.07 o
   3  23   1        9.86       15.53      8.42 o
   4  23   1      105.32      124.50      9.25 o
  -3  24   1       51.14       45.55      8.71 o
  -2  24   1        0.41        4.54      7.67 o
  -1  24   1        2.33        2.96      6.82 o
   0  24   1        0.86        1.51      3.51 o
   1  24   1       87.64       79.89      6.30 o
   2  24   1       34.95       39.69      7.38 o
   3  24   1       30.41       33.35      8.38 o
  -1  25   1        9.77        8.44      8.08 o
   0  25   1        1.92        5.24      7.15 o
   1  25   1        2.39        7.46      9.12 o
 -10   0   2        7.63        6.76     10.06 o
  -9   0   2       63.42       59.56      8.07 o
  -8   0   2      158.47      158.46      6.95 o
  -7   0   2        3.13        3.45      5.88 o
  -6   0   2      295.59      316.76      9.55 o
  -5   0   2      885.85      916.48     10.32 o
  -4   0   2     2591.57     2623.48     14.96 o
  -3   0   2       58.14       48.88      1.99 o
  -2   0   2     2355.93     2275.69      7.47 o
   1   0   2    24194.25    22362.02    113.65 o
   2   0   2     1160.67     1156.47      8.44 o
   3   0   2    10245.13    10126.18     35.02 o
   4   0   2     2020.28     2045.90     14.04 o
   5   0   2       18.05       18.79      3.72 o
   6   0   2       31.23       22.11      5.72 o
   7   0   2      286.20      307.17     10.80 o
   8   0   2        1.31        5.77     10.96 o
   9   0   2        1.32       -0.22      0.80 o
 -10   1   2        4.14        8.68      7.26 o
  -9   1   2        0.30        2.22      4.15 o
  -8   1   2        9.03        4.96      3.67 o
  -7   1   2      393.90      395.80      6.26 o
  -6   1   2       49.94       47.53      2.95 o
  -5   1   2       63.70       75.84      2.77 o
  -4   1   2        0.96        2.00      1.75 o
  -3   1   2      212.21      216.89      2.61 o
  -2   1   2     1965.26     1899.07      4.60 o
  -1   1   2        3.75        1.18      0.90 o
   1   1   2    34810.70    33203.73    125.40 o
   2   1   2    12237.55    11653.12     73.90 o
   3   1   2     2640.39     2832.03     10.18 o
   4   1   2     1790.67     1970.79      9.72 o
   5   1   2       11.32        9.74      2.70 o
   6   1   2       23.04       29.11      3.77 o
   7   1   2      132.56      119.66      5.45 o
   8   1   2        0.05        0.11      3.62 o
   9   1   2        0.20        1.60      8.63 o
 -10   2   2        5.46        7.94      8.43 o
  -9   2   2        0.02        0.97      1.24 o
  -8   2   2        8.96        5.05      4.86 o
  -7   2   2       18.88       16.50      3.95 o
  -6   2   2        0.57        1.05      2.60 o
  -5   2   2        0.02        0.33      0.99 o
  -4   2   2      676.49      699.37      5.12 o
  -3   2   2     1227.02     1245.56      7.97 o
  -2   2   2     5207.30     5113.87     16.70 o
  -1   2   2     6305.70     6039.99     47.08 o
   0   2   2     2662.13     2121.72    183.85 o
   1   2   2     6876.71     6702.18     26.60 o
   2   2   2     2348.90     2360.41      7.16 o
   3   2   2     1390.46     1326.20     11.18 o
   4   2   2       83.31       72.41      2.47 o
   5   2   2      228.98      254.86      5.44 o
   6   2   2       38.40       35.90      3.85 o
   7   2   2       44.45       53.08      4.65 o
   8   2   2       13.27       17.11      6.13 o
   9   2   2        0.00       -0.51      5.69 o
 -10   3   2        0.02       -0.13      8.00 o
  -9   3   2       31.82       26.86      6.41 o
  -8   3   2        0.05       -0.79      3.28 o
  -7   3   2       12.11       12.05      3.72 o
  -6   3   2        2.89        5.61      3.02 o
  -5   3   2      444.89      475.96      6.32 o
  -4   3   2      784.80      825.33      5.59 o
  -3   3   2        7.24        5.54      1.13 o
  -2   3   2     1661.66     1589.20      4.57 o
  -1   3   2    11854.30    11362.53     62.12 o
   0   3   2     4819.47     4551.75     22.86 o
   1   3   2    24266.31    23504.47     88.09 o
   2   3   2     6772.76     6619.13     17.09 o
   3   3   2      229.58      246.36      4.37 o
   4   3   2       28.27       27.07      2.52 o
   5   3   2        4.38        6.11      2.92 o
   6   3   2      144.73      154.38      4.66 o
   7   3   2        0.01        0.59      3.44 o
   8   3   2       10.21       11.21      6.35 o
   9   3   2        2.97        2.74      7.94 o
 -10   4   2       11.03       15.80      8.02 o
  -9   4   2      112.05      104.39      6.46 o
  -8   4   2       31.47       24.74      5.05 o
  -7   4   2      358.75      362.35      6.71 o
  -6   4   2      220.06      218.10      4.88 o
  -5   4   2      420.55      463.24      5.63 o
  -4   4   2     4706.37     4924.27     12.94 o
  -3   4   2      807.69      781.53      4.19 o
  -2   4   2      646.96      627.61      3.10 o
  -1   4   2      263.46      229.67      1.88 o
   0   4   2     3177.78     3018.78      7.00 o
   1   4   2     2107.90     2046.54      9.91 o
   2   4   2       72.18       75.69      2.34 o
   3   4   2      152.39      165.55      3.35 o
   4   4   2      205.19      192.88      4.05 o
   5   4   2       68.71       70.12      3.35 o
   6   4   2        5.31        4.39      3.77 o
   7   4   2      161.63      162.46      5.27 o
   8   4   2       23.19       15.10      6.68 o
   9   4   2        7.42        4.54      5.91 o
 -10   5   2        1.86        3.24      9.80 o
  -9   5   2       10.26       11.84      6.47 o
  -8   5   2        1.66       -1.84      4.15 o
  -7   5   2      316.42      345.48      6.54 o
  -6   5   2      306.18      308.38      5.53 o
  -5   5   2       62.19       57.29      2.10 o
  -4   5   2     3437.40     3502.63     11.58 o
  -3   5   2       55.23       50.85      1.47 o
  -2   5   2     3055.01     3069.40      6.26 o
  -1   5   2     1124.45     1111.90      4.21 o
   0   5   2      491.01      434.21      2.63 o
   1   5   2       95.65       86.10      2.44 o
   2   5   2      634.64      566.76      5.87 o
   3   5   2     4000.75     4203.17     16.29 o
   4   5   2      582.23      612.59      6.79 o
   5   5   2        0.02        0.33      2.69 o
   6   5   2       68.68       68.68      4.03 o
   7   5   2       28.92       25.27      4.79 o
   8   5   2        3.03       -0.40      4.62 o
   9   5   2        0.44       -0.10      5.97 o
 -10   6   2       37.49       33.54     11.68 o
  -9   6   2       12.36       12.71      6.43 o
  -8   6   2       20.36        8.34      5.27 o
  -7   6   2        0.36        1.42      1.95 o
  -6   6   2      780.81      783.86      6.85 o
  -5   6   2      305.10      294.66      3.74 o
  -4   6   2      827.14      843.60      5.36 o
  -3   6   2     2007.79     2042.02      6.63 o
  -2   6   2       28.60       31.13      0.84 o
  -1   6   2     7518.49     7337.24     12.94 o
   0   6   2      224.89      195.26      2.17 o
   1   6   2      257.16      243.54      2.61 o
   2   6   2      144.06      136.23      2.71 o
   3   6   2     2380.76     2567.11     12.16 o
   4   6   2       89.05       73.96      3.09 o
   5   6   2       20.83       17.94      3.55 o
   6   6   2       21.66       15.68      4.01 o
   7   6   2        4.97        5.73      4.77 o
   8   6   2       28.21       27.72      6.23 o
   9   6   2        0.35        4.94      8.38 o
  -9   7   2        0.48        2.08      5.11 o
  -8   7   2       10.49        4.58      5.59 o
  -7   7   2      105.35      102.19      3.80 o
  -6   7   2      942.12      966.31      7.75 o
  -5   7   2       79.88       76.11      2.33 o
  -4   7   2        1.89        2.64      1.65 o
  -3   7   2      159.76      182.20      2.38 o
  -2   7   2      937.90      928.22      3.52 o
  -1   7   2      206.03      239.18      1.83 o
   0   7   2      172.13      167.75      1.80 o
   1   7   2      161.87      183.45      1.53 o
   2   7   2     3334.37     3609.85     15.27 o
   3   7   2      140.04      119.79      3.29 o
   4   7   2        1.66        0.69      1.71 o
   5   7   2       88.51       96.79      5.02 o
   6   7   2        0.54        0.73      1.56 o
   7   7   2        8.06       11.02      5.20 o
   8   7   2       34.42       31.54      6.42 o
   9   7   2        2.20        4.46      8.14 o
  -9   8   2        0.27        0.00      0.46 o
  -8   8   2        1.60       -1.99      4.49 o
  -7   8   2       21.49       20.56      4.11 o
  -6   8   2       48.69       47.34      2.76 o
  -5   8   2       53.59       45.93      2.16 o
  -4   8   2      439.89      460.95      3.70 o
  -3   8   2     1060.81     1112.94      4.78 o
  -2   8   2     4000.49     4070.94     11.33 o
  -1   8   2        0.53        0.01      0.28 o
   0   8   2       20.31       26.10      1.13 o
   1   8   2       52.72       44.76      0.98 o
   2   8   2       83.88       77.80      2.02 o
   3   8   2      556.85      653.80      6.61 o
   4   8   2        1.19        1.17      1.80 o
   5   8   2       76.24       69.68      3.58 o
   6   8   2       16.30       13.13      4.38 o
   7   8   2      115.42      112.88      5.12 o
   8   8   2       73.28       84.39      5.27 o
   9   8   2        1.37        3.49      9.18 o
  -9   9   2       23.47       23.33      9.30 o
  -8   9   2       24.04       25.98      7.88 o
  -7   9   2        8.71        9.32      4.20 o
  -6   9   2        0.19        2.81      3.07 o
  -5   9   2      316.91      292.92      3.70 o
  -4   9   2      338.27      365.59      3.39 o
  -3   9   2      468.58      472.12      3.35 o
  -2   9   2      263.09      269.38      2.55 o
  -1   9   2     4235.14     4333.65     10.75 o
   0   9   2      620.07      628.57      3.11 o
   1   9   2      616.69      680.54      3.70 o
   2   9   2     2257.18     2402.78      9.00 o
   3   9   2       88.72       91.60      2.29 o
   4   9   2        5.45        6.38      2.71 o
   5   9   2       11.29       15.83      2.99 o
   6   9   2       33.19       38.94      4.30 o
   7   9   2       70.90       70.35      5.45 o
   8   9   2        5.01        8.93      6.90 o
  -9  10   2       22.96       18.96     13.32 o
  -8  10   2        4.76        1.86      2.77 o
  -7  10   2      157.08      150.59      4.62 o
  -6  10   2      420.14      449.30      6.46 o
  -5  10   2       23.48       27.39      2.47 o
  -4  10   2        0.82        3.24      1.88 o
  -3  10   2      472.73      488.92      3.19 o
  -2  10   2       44.76       35.60      1.35 o
  -1  10   2      235.60      207.24      1.91 o
   0  10   2      695.93      783.82      3.59 o
   1  10   2      537.12      603.75      3.56 o
   2  10   2       11.38       11.53      1.20 o
   3  10   2       11.50        5.34      1.90 o
   4  10   2       57.59       53.92      2.87 o
   5  10   2        0.92        0.74      2.58 o
   6  10   2       84.35       81.12      5.06 o
   7  10   2       44.51       45.27      5.45 o
   8  10   2       13.71       11.80      7.51 o
  -9  11   2       23.72       27.44     14.19 o
  -8  11   2       56.10       45.62     10.49 o
  -7  11   2       18.82       18.54      4.81 o
  -6  11   2       12.22       11.22      3.43 o
  -5  11   2       98.08      106.01      3.21 o
  -4  11   2      123.51      116.46      2.47 o
  -3  11   2      145.11      154.40      1.90 o
  -2  11   2      442.25      469.54      3.83 o
  -1  11   2       24.53       18.52      1.24 o
   0  11   2     2034.22     2134.42      5.78 o
   1  11   2      182.07      201.30      2.98 o
   2  11   2       69.05       72.14      1.62 o
   3  11   2       32.63       31.77      2.18 o
   4  11   2       31.33       33.18      2.65 o
   5  11   2       12.07        9.08      3.45 o
   6  11   2        2.82        1.16      3.17 o
   7  11   2        0.22        2.44      3.50 o
   8  11   2        0.16        4.32     10.25 o
  -9  12   2        0.00        1.00      5.21 o
  -8  12   2       33.78       36.02     12.00 o
  -7  12   2      100.79       88.90      5.30 o
  -6  12   2       38.44       41.32      3.41 o
  -5  12   2      343.85      338.00      4.87 o
  -4  12   2      141.16      146.03      3.21 o
  -3  12   2       30.28       28.56      1.73 o
  -2  12   2      569.27      534.47      4.00 o
  -1  12   2      225.68      198.40      2.51 o
   0  12   2       62.16       70.15      1.45 o
   1  12   2      823.98      874.97      7.01 o
   2  12   2      435.15      454.27      4.13 o
   3  12   2       84.87       87.51      2.64 o
   4  12   2      125.71      112.89      2.95 o
   5  12   2      130.35      118.10      3.84 o
   6  12   2       19.04       22.23      4.76 o
   7  12   2        3.51        1.57      5.73 o
   8  12   2        4.87        3.19      7.20 o
  -8  13   2       15.51        9.89     10.59 o
  -7  13   2        8.43        6.17      6.54 o
  -6  13   2      342.48      367.64      7.79 o
  -5  13   2      366.10      408.10      7.29 o
  -4  13   2      350.19      364.65      4.68 o
  -3  13   2        1.36        2.89      2.33 o
  -2  13   2        0.62        0.80      1.47 o
  -1  13   2      589.79      568.18      3.96 o
   0  13   2      291.74      316.67      2.65 o
   1  13   2      396.23      445.63      3.81 o
   2  13   2      182.15      196.14      3.58 o
   3  13   2        2.46        4.70      2.43 o
   4  13   2        2.10        0.95      1.18 o
   5  13   2        2.95        2.49      3.90 o
   6  13   2       33.43       35.67      5.11 o
   7  13   2        2.69        0.92      2.32 o
   8  13   2        5.07        2.62      7.73 o
  -8  14   2       12.30        7.28     13.15 o
  -7  14   2       15.37       15.71      5.82 o
  -6  14   2       13.15       12.90      4.89 o
  -5  14   2      611.57      688.04      7.54 o
  -4  14   2        2.25        2.47      2.99 o
  -3  14   2        3.34        3.46      2.39 o
  -2  14   2      527.33      549.83      4.83 o
  -1  14   2       81.95       73.90      2.03 o
   0  14   2      109.08       97.14      1.90 o
   1  14   2       94.49       81.92      2.11 o
   2  14   2        1.27        1.22      2.76 o
   3  14   2       31.87       29.09      3.03 o
   4  14   2      150.24      153.23      4.04 o
   5  14   2       66.84       57.94      4.48 o
   6  14   2      100.86       95.73      5.29 o
   7  14   2        1.78        2.92      7.11 o
  -8  15   2       26.41       28.62      9.90 o
  -7  15   2       53.80       55.76      6.31 o
  -6  15   2      172.16      168.29      5.36 o
  -5  15   2       75.07       80.76      4.20 o
  -4  15   2      438.73      480.03      6.90 o
  -3  15   2      319.55      344.16      4.13 o
  -2  15   2        2.28        3.81      2.40 o
  -1  15   2       42.80       37.76      2.27 o
   0  15   2      116.13      120.16      2.63 o
   1  15   2      201.55      204.67      3.25 o
   2  15   2        6.81        5.04      2.81 o
   3  15   2        7.26        3.48      2.94 o
   4  15   2        3.38        1.01      1.42 o
   5  15   2        5.63        1.40      1.76 o
   6  15   2       20.15       27.13      5.53 o
   7  15   2        2.04        3.99      6.40 o
  -8  16   2        0.10        0.81      7.54 o
  -7  16   2       31.14       33.84      6.87 o
  -6  16   2       21.87       21.21      5.10 o
  -5  16   2       33.34       28.47      4.58 o
  -4  16   2      271.51      280.30      5.75 o
  -3  16   2      720.68      786.52      6.12 o
  -2  16   2        4.31        4.47      2.50 o
  -1  16   2       13.36       13.70      2.97 o
   0  16   2        0.94        2.55      1.65 o
   1  16   2        0.77        0.76      1.67 o
   2  16   2      346.93      387.05      5.82 o
   3  16   2       29.57       24.75      3.25 o
   4  16   2        0.12        0.56      3.23 o
   5  16   2       19.40       19.68      4.67 o
   6  16   2       27.38       33.41      5.42 o
   7  16   2        1.04        1.25      1.83 o
  -7  17   2       37.20       36.06      7.10 o
  -6  17   2        2.91        0.64      3.25 o
  -5  17   2       60.49       60.21     36.23 o
  -4  17   2      454.23      489.39      7.38 o
  -3  17   2        8.03       10.54      3.18 o
  -2  17   2      422.09      458.90      4.82 o
  -1  17   2       80.66       83.20      3.36 o
   0  17   2        0.63        1.52      2.56 o
   1  17   2        4.68        7.23      3.96 o
   2  17   2      127.92      111.50      4.56 o
   3  17   2       13.94        8.54      4.87 o
   4  17   2       16.99       17.93      5.55 o
   5  17   2       72.89       75.55      5.11 o
   6  17   2        3.70        9.93      6.17 o
   7  17   2        0.03       -0.29      3.30 o
  -7  18   2        1.85        6.78      7.16 o
  -6  18   2        9.77        8.17      6.14 o
  -5  18   2       43.97       47.63      5.11 o
  -4  18   2        4.87        5.50      4.57 o
  -3  18   2      121.67      119.05      4.06 o
  -2  18   2      324.97      347.36      4.71 o
  -1  18   2      391.50      417.83      6.00 o
   0  18   2       85.77       86.82      3.85 o
   1  18   2        1.48       -0.23      2.65 o
   2  18   2       25.93       27.86      4.66 o
   3  18   2        0.21       -1.19      2.37 o
   4  18   2        5.75        2.69      7.70 o
   5  18   2       31.35       31.84      5.78 o
   6  18   2       11.68       10.29      7.63 o
  -6  19   2        0.56        2.15      2.49 o
  -5  19   2       20.22       13.55      5.80 o
  -4  19   2      127.36      148.06      6.43 o
  -3  19   2        0.41        1.78      4.42 o
  -2  19   2       66.46       58.24      4.33 o
  -1  19   2      132.40      127.71      4.42 o
   0  19   2        6.54        6.97      4.38 o
   1  19   2      111.62      112.46      4.50 o
   2  19   2        0.00        0.64      2.25 o
   3  19   2        1.86        4.33      6.32 o
   4  19   2        0.04       -1.65      5.29 o
   5  19   2        0.90        0.81      2.69 o
   6  19   2       28.12       33.24     11.25 o
  -6  20   2        0.06        2.21      7.50 o
  -5  20   2        0.16        0.00      0.62 o
  -4  20   2       86.97       86.19      7.15 o
  -3  20   2        1.57       -0.02      1.16 o
  -2  20   2       28.31       26.44      4.82 o
  -1  20   2        1.03        0.02      2.22 o
   0  20   2       18.48       20.15      4.29 o
   1  20   2      281.87      287.43      7.50 o
   2  20   2       43.34       33.46      4.83 o
   3  20   2       54.39       51.14      6.49 o
   4  20   2        3.55        1.54      4.92 o
   5  20   2        5.01        4.09      8.32 o
  -5  21   2        1.10        2.95      4.66 o
  -4  21   2        1.65        6.01      8.18 o
  -3  21   2        1.04        0.70      4.74 o
  -2  21   2       71.49       75.13      5.30 o
  -1  21   2       43.08       46.17      5.41 o
   0  21   2        1.67        1.66      7.01 o
   1  21   2       22.40       28.52      5.31 o
   2  21   2        1.15        3.43      4.90 o
   3  21   2       50.41       48.91      7.08 o
   4  21   2        0.47       -0.31      5.61 o
   5  21   2        4.78        2.72      2.74 o
  -5  22   2        1.72        1.08      7.41 o
  -4  22   2       26.62       26.83      8.58 o
  -3  22   2        0.49        2.27      5.68 o
  -2  22   2        4.88        4.10      5.77 o
  -1  22   2       17.12       13.64      6.16 o
   0  22   2       27.61       26.80      5.96 o
   1  22   2        1.68        4.33      7.30 o
   2  22   2       14.25       15.88      5.87 o
   3  22   2        9.90       12.48      7.98 o
   4  22   2       20.61       20.77      8.63 o
  -4  23   2        1.00        4.39     10.04 o
  -3  23   2        0.35       -1.00      3.85 o
  -2  23   2       16.88       17.50      6.89 o
  -1  23   2        8.87        2.24      2.56 o
   0  23   2       43.34       49.99      6.72 o
   1  23   2        1.01        0.78      2.93 o
   2  23   2        1.46        4.74      8.20 o
   3  23   2        6.41        9.98      7.58 o
  -3  24   2        1.04       -0.28     10.79 o
  -2  24   2        0.49        1.96      2.15 o
  -1  24   2       18.09       10.85      7.63 o
   0  24   2        8.42        9.70      7.25 o
   1  24   2        0.37        4.29      7.76 o
   2  24   2        5.00        7.24      7.24 o
  -1  25   2        0.64        3.23      8.75 o
   0  25   2        3.27        2.97      9.68 o
   1  25   2       32.77       33.14      7.80 o
 -10   1   3        0.27        1.00      6.68 o
  -9   1   3        0.17        1.42      6.75 o
  -8   1   3      118.58      119.26      4.71 o
  -7   1   3       93.18      101.24      4.01 o
  -6   1   3       51.19       44.58      2.92 o
  -5   1   3      269.58      299.01      4.77 o
  -4   1   3      600.92      602.29      4.23 o
  -3   1   3       94.52       77.41      4.47 o
  -2   1   3      701.48      613.89      3.21 o
  -1   1   3        0.02        1.13      1.02 o
   0   1   3      601.53      582.76      3.25 o
   1   1   3    15020.41    14721.74     75.89 o
   2   1   3      673.24      638.12      4.57 o
   3   1   3     1461.52     1453.17     12.11 o
   4   1   3        0.09        0.85      1.93 o
   5   1   3        7.16        8.99      2.69 o
   6   1   3        1.46        3.45      3.82 o
   7   1   3        1.27        3.18      5.61 o
   8   1   3       27.74       23.65      7.33 o
   9   1   3        0.00        3.62      8.58 o
 -10   2   3      134.88      141.26      8.04 o
  -9   2   3       29.78       29.04      6.47 o
  -8   2   3      173.94      158.78      5.60 o
  -7   2   3      357.98      406.30      6.88 o
  -6   2   3       89.17       83.11      3.42 o
  -5   2   3      357.93      350.17      4.38 o
  -4   2   3       83.15       89.89      1.81 o
  -3   2   3      262.96      294.34      2.28 o
  -2   2   3      702.56      649.44      2.99 o
  -1   2   3        1.43        2.05      1.06 o
   0   2   3      578.87      566.37      2.87 o
   1   2   3     1046.39     1119.43      5.29 o
   2   2   3     1590.65     1610.09      7.11 o
   3   2   3      340.71      397.55      4.63 o
   4   2   3        1.93        0.61      1.67 o
   5   2   3        4.27        1.38      2.83 o
   6   2   3        2.02        2.17      4.43 o
   7   2   3       84.28       77.58      4.96 o
   8   2   3       33.53       27.99      6.85 o
   9   2   3        0.42        0.61      1.41 o
 -10   3   3        9.71       15.31      7.55 o
  -9   3   3       31.52       24.21      5.98 o
  -8   3   3       12.93       12.00      4.84 o
  -7   3   3        6.35        6.79      4.09 o
  -6   3   3       87.40       85.46      2.87 o
  -5   3   3      189.97      212.75      3.25 o
  -4   3   3      106.43      118.37      2.08 o
  -3   3   3      658.98      701.11      3.62 o
  -2   3   3      544.54      579.47      2.55 o
  -1   3   3     1577.01     1507.52      7.75 o
   0   3   3      791.41      761.60      3.01 o
   1   3   3     1309.81     1212.29      5.36 o
   2   3   3      500.96      504.94      4.36 o
   3   3   3      176.50      153.73      3.25 o
   4   3   3       90.02       83.89      2.66 o
   5   3   3      170.54      197.13      4.82 o
   6   3   3       36.61       36.88      3.85 o
   7   3   3        3.34        0.20      2.06 o
   8   3   3       63.91       59.60      6.76 o
   9   3   3        2.25        1.03      8.57 o
 -10   4   3        9.30       13.51      9.52 o
  -9   4   3        0.24       -0.34      5.13 o
  -8   4   3       39.33       30.67      4.64 o
  -7   4   3      418.57      437.00      7.38 o
  -6   4   3      101.10      100.79      3.57 o
  -5   4   3       76.28       69.13      2.07 o
  -4   4   3      929.14     1033.24      5.41 o
  -3   4   3     1152.79     1182.77      4.80 o
  -2   4   3      850.11      804.66      3.22 o
  -1   4   3     2360.87     2269.62      7.13 o
   0   4   3     1542.53     1557.63      4.03 o
   1   4   3     3872.02     3844.26     10.35 o
   2   4   3      691.17      733.66      8.81 o
   3   4   3       57.34       47.78      1.95 o
   4   4   3     1018.25     1124.94      9.26 o
   5   4   3       61.06       69.13      3.53 o
   6   4   3       18.60       18.68      4.00 o
   7   4   3        1.85        1.77      5.59 o
   8   4   3        6.63        8.17      6.26 o
   9   4   3        5.87        5.85      9.70 o
 -10   5   3       17.07       15.89      9.60 o
  -9   5   3        1.64        6.41      7.70 o
  -8   5   3        4.67        2.58      4.03 o
  -7   5   3        1.24       -1.04      2.86 o
  -6   5   3       84.59       79.88      2.77 o
  -5   5   3      186.23      191.56      2.99 o
  -4   5   3      185.41      153.37      2.45 o
  -3   5   3      910.80      919.66      4.74 o
  -2   5   3        1.03        1.01      0.66 o
  -1   5   3      611.80      617.93      3.45 o
   0   5   3     3574.66     3490.33      7.49 o
   1   5   3      452.10      507.28      3.36 o
   2   5   3      242.23      216.97      3.11 o
   3   5   3      704.70      729.56      6.91 o
   4   5   3       12.81       12.53      3.02 o
   5   5   3       21.57       15.82      3.38 o
   6   5   3      107.93      115.98      4.60 o
   7   5   3       31.20       32.91      4.99 o
   8   5   3        5.71        0.71      2.07 o
   9   5   3        0.45        3.22      8.98 o
 -10   6   3       17.61       16.06      9.84 o
  -9   6   3      189.24      204.72      7.33 o
  -8   6   3       13.86       10.83      5.21 o
  -7   6   3       54.46       51.12      3.90 o
  -6   6   3        2.15        0.49      0.97 o
  -5   6   3      210.64      213.53      3.21 o
  -4   6   3      262.74      254.32      3.00 o
  -3   6   3      196.09      214.64      2.08 o
  -2   6   3      144.94      144.58      1.34 o
  -1   6   3     2294.34     2406.17      7.43 o
   0   6   3      474.98      482.53      3.41 o
   1   6   3      240.67      260.97      2.26 o
   2   6   3     1055.59     1066.56      7.98 o
   3   6   3      300.86      304.32      4.78 o
   4   6   3      206.05      201.74      4.48 o
   5   6   3       17.02       10.61      3.68 o
   6   6   3       11.64       10.33      4.21 o
   7   6   3       52.58       62.96      5.24 o
   8   6   3       44.83       48.50      6.72 o
   9   6   3        0.72        1.74      9.43 o
  -9   7   3      331.18      410.49     15.43 o
  -8   7   3      142.01      142.65      6.01 o
  -7   7   3        4.68        1.81      3.15 o
  -6   7   3       51.25       55.67      2.69 o
  -5   7   3       37.87       33.97      2.16 o
  -4   7   3       89.58       85.22      2.65 o
  -3   7   3     3924.11     4348.86      8.50 o
  -2   7   3     1431.53     1476.55      6.06 o
  -1   7   3       38.40       32.56      0.91 o
   0   7   3        1.81        3.18      1.16 o
   1   7   3      131.58      148.40      1.71 o
   2   7   3        4.81        6.55      1.52 o
   3   7   3      603.41      612.12      6.10 o
   4   7   3       34.44       33.19      3.06 o
   5   7   3        9.22        9.24      3.89 o
   6   7   3        9.04        9.21      4.25 o
   7   7   3        4.62        3.38      3.02 o
   8   7   3        7.51        8.38      7.03 o
  -9   8   3      140.73      165.47     10.22 o
  -8   8   3        1.11        2.36      7.93 o
  -7   8   3       60.97       58.90      3.90 o
  -6   8   3        0.64        0.86      1.94 o
  -5   8   3       51.87       44.07      2.14 o
  -4   8   3      930.19     1015.49      5.43 o
  -3   8   3     1230.16     1326.20      4.85 o
  -2   8   3      115.21      120.94      1.57 o
  -1   8   3      161.01      169.92      1.58 o
   0   8   3      440.00      491.29      3.50 o
   1   8   3     1291.12     1333.26      7.32 o
   2   8   3       19.28       17.27      1.26 o
   3   8   3      158.01      140.47      3.36 o
   4   8   3      137.23      152.99      3.86 o
   5   8   3        3.51       -0.99      3.45 o
   6   8   3        1.85        4.12      4.73 o
   7   8   3        0.73        3.16      5.27 o
   8   8   3       35.09       38.13      6.84 o
  -9   9   3        0.73        2.76     10.82 o
  -8   9   3      100.69      112.01     11.53 o
  -7   9   3       85.32       90.76      4.75 o
  -6   9   3       84.99       86.43      3.17 o
  -5   9   3       27.82       20.74      2.23 o
  -4   9   3       46.99       57.32      1.76 o
  -3   9   3        7.80        8.39      1.07 o
  -2   9   3      176.89      160.61      2.11 o
  -1   9   3     6090.87     6246.39     12.10 o
   0   9   3      224.60      214.23      2.52 o
   1   9   3      548.99      640.30      5.28 o
   2   9   3      124.48      121.61      3.35 o
   3   9   3      464.12      490.01      4.49 o
   4   9   3        0.86        0.47      1.16 o
   5   9   3        7.90        5.07      3.84 o
   6   9   3        2.26        0.47      1.05 o
   7   9   3        7.23        8.97      5.44 o
   8   9   3        0.01        0.08      4.41 o
  -9  10   3        7.82        4.75     11.86 o
  -8  10   3        0.07        0.60     13.07 o
  -7  10   3       37.28       39.57      5.30 o
  -6  10   3        1.48       -0.04      1.03 o
  -5  10   3       10.68        5.00      2.34 o
  -4  10   3       13.15       14.31      1.97 o
  -3  10   3      382.14      394.12      2.14 o
  -2  10   3      103.84       96.72      1.71 o
  -1  10   3      537.78      581.23      3.56 o
   0  10   3        4.92        4.88      1.38 o
   1  10   3      322.31      324.40      3.93 o
   2  10   3     1917.35     2112.03      8.94 o
   3  10   3        1.47        0.55      0.98 o
   4  10   3       88.70       85.86      3.27 o
   5  10   3       33.22       27.45      3.70 o
   6  10   3       38.55       42.27      4.69 o
   7  10   3        9.30       13.64      6.42 o
   8  10   3        0.25        0.23      8.89 o
  -9  11   3       24.12       27.62     13.37 o
  -8  11   3       67.11       52.73     11.34 o
  -7  11   3       69.31       79.48      4.87 o
  -6  11   3       13.05        8.26      3.89 o
  -5  11   3      291.44      293.37      4.61 o
  -4  11   3      319.50      324.01      4.15 o
  -3  11   3        2.62        2.83      1.48 o
  -2  11   3      479.82      465.52      3.16 o
  -1  11   3      435.62      481.97      3.71 o
   0  11   3      905.60      995.72      5.00 o
   1  11   3      112.49      116.40      2.54 o
   2  11   3       34.97       35.41      1.28 o
   3  11   3       97.53       84.38      3.97 o
   4  11   3       58.21       47.54      3.29 o
   5  11   3      109.47      128.93      4.12 o
   6  11   3        0.33       -0.67      1.34 o
   7  11   3       72.23       70.91      7.66 o
   8  11   3       33.00       33.34      9.05 o
  -9  12   3       18.52       20.07     14.64 o
  -8  12   3        0.05        0.88      7.62 o
  -7  12   3       63.72       62.59      5.48 o
  -6  12   3      309.47      312.48      5.83 o
  -5  12   3      101.13      100.03      3.60 o
  -4  12   3      163.47      161.78      4.18 o
  -3  12   3      296.21      313.79      3.06 o
  -2  12   3       33.74       28.67      1.46 o
  -1  12   3      507.22      526.35      4.22 o
   0  12   3      398.65      461.94      3.34 o
   1  12   3      458.06      494.92      3.97 o
   2  12   3        5.37        8.87      2.74 o
   3  12   3      119.70      124.47      3.36 o
   4  12   3        0.00        2.76      3.33 o
   5  12   3       29.93       36.33      3.92 o
   6  12   3        7.46        7.07      7.69 o
   7  12   3        8.37        0.80      4.66 o
   8  12   3        0.40        1.44      9.91 o
  -8  13   3        1.25        0.89      2.38 o
  -7  13   3        0.60       -0.65      4.16 o
  -6  13   3        8.71        9.15      3.78 o
  -5  13   3       20.97       25.16      3.83 o
  -4  13   3       27.98       20.14      3.00 o
  -3  13   3      607.49      613.56      4.08 o
  -2  13   3      795.95      789.01      4.14 o
  -1  13   3       10.87       10.06      1.99 o
   0  13   3      298.13      278.91      3.50 o
   1  13   3      107.30      105.67      2.26 o
   2  13   3      258.40      285.83      4.36 o
   3  13   3      108.57      118.14      3.13 o
   4  13   3       10.05        9.68      3.45 o
   5  13   3       85.93       90.86      4.32 o
   6  13   3        0.06       -1.36      2.71 o
   7  13   3       19.08       11.50      6.83 o
  -8  14   3        0.51        2.92      7.30 o
  -7  14   3       16.36       13.02      6.23 o
  -6  14   3       55.03       47.84      4.52 o
  -5  14   3      136.44      137.99      4.18 o
  -4  14   3     1249.98     1258.34      9.42 o
  -3  14   3     1733.39     1805.56      8.95 o
  -2  14   3        0.06       -0.47      1.69 o
  -1  14   3       88.54       85.02      2.39 o
   0  14   3      215.72      226.49      3.31 o
   1  14   3       33.47       31.24      2.60 o
   2  14   3      108.36       91.43      3.05 o
   3  14   3       21.48       17.64      3.07 o
   4  14   3       67.94       53.06      3.93 o
   5  14   3        0.40        0.91      4.23 o
   6  14   3        1.38        2.32      6.44 o
   7  14   3        0.12        4.24      7.04 o
  -8  15   3        4.21        6.69     10.79 o
  -7  15   3        4.18        6.87      6.25 o
  -6  15   3        0.35       -0.39      4.89 o
  -5  15   3      177.69      189.86      4.63 o
  -4  15   3       12.95       13.83      3.62 o
  -3  15   3       17.07       17.84      2.85 o
  -2  15   3      512.56      498.97      4.69 o
  -1  15   3        2.68        1.21      0.91 o
   0  15   3       11.10       12.41      2.52 o
   1  15   3        2.33        2.49      2.64 o
   2  15   3      154.43      145.90      4.04 o
   3  15   3        0.09       -0.03      1.74 o
   4  15   3        2.12        1.31      1.62 o
   5  15   3       60.94       54.94      4.99 o
   6  15   3        2.86        0.49      6.05 o
   7  15   3       20.23       17.10      7.60 o
  -8  16   3        0.69        0.28      6.64 o
  -7  16   3        8.99        6.71      7.04 o
  -6  16   3        9.08        8.21      6.20 o
  -5  16   3       23.68       19.98      4.64 o
  -4  16   3       44.99       45.79      3.99 o
  -3  16   3       28.70       27.17      3.00 o
  -2  16   3     1115.60     1191.17      7.26 o
  -1  16   3      231.24      233.80      3.87 o
   0  16   3       19.89       17.83      2.96 o
   1  16   3        2.97        3.63      3.95 o
   2  16   3        0.00        1.01      1.29 o
   3  16   3       37.74       33.23      4.04 o
   4  16   3        1.65        0.22      1.87 o
   5  16   3       15.96       15.83      5.34 o
   6  16   3        4.14        4.68      6.40 o
   7  16   3        5.47        9.95      8.96 o
  -7  17   3       11.26        9.64      6.87 o
  -6  17   3       34.53       37.69      5.91 o
  -5  17   3        9.50        7.71      5.17 o
  -4  17   3        1.16        1.11      1.14 o
  -3  17   3       50.45       44.39      3.27 o
  -2  17   3       70.12       64.28      2.81 o
  -1  17   3        2.60        1.36      3.18 o
   0  17   3       41.29       33.23      3.63 o
   1  17   3       44.91       43.55      4.19 o
   2  17   3       76.23       81.98      4.46 o
   3  17   3        4.82       -0.38      2.83 o
   4  17   3        1.54        0.04      1.39 o
   5  17   3       68.73       69.04      5.99 o
   6  17   3        8.32       12.70      7.12 o
  -7  18   3        6.73        5.94      8.16 o
  -6  18   3       12.39        9.86      6.45 o
  -5  18   3       16.19       19.32      5.32 o
  -4  18   3      128.70      124.94      4.28 o
  -3  18   3      964.85     1050.43      7.68 o
  -2  18   3      274.90      292.45      4.50 o
  -1  18   3        5.54        3.91      3.78 o
   0  18   3      133.67      134.97      4.15 o
   1  18   3        1.11        3.38      4.44 o
   2  18   3       66.95       65.09      4.81 o
   3  18   3       14.53        9.39      5.59 o
   4  18   3       64.23       64.04      6.09 o
   5  18   3        0.71        5.37      7.87 o
   6  18   3       44.78       42.74      8.70 o
  -6  19   3       23.01       28.26      6.84 o
  -5  19   3       14.20       12.37      5.89 o
  -4  19   3       42.50       35.79      5.16 o
  -3  19   3        0.59        2.96      3.90 o
  -2  19   3       18.64       13.98      3.88 o
  -1  19   3      111.84      115.94      4.32 o
   0  19   3       48.72       48.51      4.01 o
   1  19   3        0.24       -0.45      1.70 o
   2  19   3       20.49       19.94      5.44 o
   3  19   3       72.87       71.07      5.98 o
   4  19   3        6.57        6.78      7.55 o
   5  19   3       20.26       20.73      7.79 o
  -6  20   3        1.80        3.02      6.00 o
  -5  20   3       36.73       35.78      6.53 o
  -4  20   3        5.90        8.73      6.04 o
  -3  20   3        0.10       -0.36      2.60 o
  -2  20   3        6.01        3.88      4.55 o
  -1  20   3        9.67       10.83      4.80 o
   0  20   3       65.03       57.14      4.90 o
   1  20   3       70.52       75.04      4.97 o
   2  20   3        0.95        1.53      5.16 o
   3  20   3        7.91        9.15      6.17 o
   4  20   3        0.45       -0.85      6.39 o
   5  20   3       16.06       13.75      8.68 o
  -5  21   3        1.79        3.29      8.40 o
  -4  21   3       46.41       46.16      8.12 o
  -3  21   3        9.04        6.64      6.25 o
  -2  21   3        4.28        5.99      5.71 o
  -1  21   3        0.04        0.45      5.91 o
   0  21   3       16.43       16.00      5.58 o
   1  21   3       20.03       19.32      5.68 o
   2  21   3        0.51        6.89      6.34 o
   3  21   3        0.02       -1.18      5.51 o
   4  21   3        2.17        0.86      7.45 o
  -5  22   3       85.20       92.07      8.45 o
  -4  22   3       27.70       26.67      6.91 o
  -3  22   3        0.89        4.38      6.61 o
  -2  22   3        0.96        0.60      4.36 o
  -1  22   3        0.21       -0.84      4.16 o
   0  22   3        1.99        1.13      2.42 o
   1  22   3       20.55       24.27      5.88 o
   2  22   3        4.72        0.39      2.54 o
   3  22   3        4.92        5.21      7.49 o
   4  22   3       16.69       12.44      8.31 o
  -4  23   3        0.26       -1.00      3.57 o
  -3  23   3        8.84        4.53      7.45 o
  -2  23   3        0.39        2.41      5.62 o
  -1  23   3        5.77        9.72      7.77 o
   0  23   3        0.24       -0.27      7.79 o
   1  23   3        5.94        2.11      2.55 o
   2  23   3       41.34       42.37      6.82 o
   3  23   3        4.02        2.55      5.11 o
  -3  24   3        1.16        0.15      7.81 o
  -2  24   3        2.80       -0.53      5.70 o
  -1  24   3        7.05        2.99      3.93 o
   0  24   3        0.64        0.35      2.35 o
   1  24   3        3.97        1.44      2.80 o
   2  24   3       22.93       27.74      7.91 o
 -10   0   4       15.30       13.27     12.54 o
  -9   0   4       81.13      105.64     10.20 o
  -8   0   4        4.53       11.56      8.05 o
  -7   0   4       10.97        7.40      6.85 o
  -6   0   4      151.49      147.19      6.45 o
  -5   0   4       48.07       42.11      4.25 o
  -4   0   4     2232.92     2415.25     22.95 o
  -3   0   4      460.68      493.78      4.59 o
  -2   0   4      100.89       93.35      2.37 o
  -1   0   4        0.00        0.28      1.54 o
   0   0   4     4591.95     4513.23     13.57 o
   1   0   4      127.10      107.76      3.14 o
   2   0   4      431.42      534.27      6.70 o
   3   0   4     5304.18     5240.12     39.15 o
   4   0   4     1494.05     1543.24     13.31 o
   5   0   4        0.11        2.15      3.87 o
   6   0   4      170.86      181.05      6.49 o
   7   0   4       21.66       17.74      9.11 o
   8   0   4       63.02       54.74     10.66 o
   9   0   4        1.34       -1.23      5.60 o
 -10   1   4       22.33       21.28      8.95 o
  -9   1   4        8.05        8.66      7.41 o
  -8   1   4      745.44      829.93     11.56 o
  -7   1   4      176.08      166.61     10.35 o
  -6   1   4      102.17       89.26      4.13 o
  -5   1   4        0.01        0.02      0.52 o
  -4   1   4     1149.06     1247.38      7.12 o
  -3   1   4      335.02      349.19      2.73 o
  -2   1   4     1108.16     1081.47      4.90 o
  -1   1   4       75.73       75.05      1.68 o
   0   1   4      599.50      570.04      3.75 o
   1   1   4      771.30      765.68      4.62 o
   2   1   4      394.11      361.98      3.49 o
   3   1   4      154.46      166.13      3.46 o
   4   1   4      516.52      540.52      5.77 o
   5   1   4       80.19       67.64      3.09 o
   6   1   4        4.05        5.43      4.23 o
   7   1   4        6.13        6.85      6.44 o
   8   1   4       16.27       12.70      7.54 o
   9   1   4        5.41       10.00      9.12 o
 -10   2   4        1.99       -0.02      1.74 o
  -9   2   4        2.78        5.96      7.72 o
  -8   2   4      223.17      254.96      6.31 o
  -7   2   4        4.70        2.02      2.30 o
  -6   2   4        0.00       -0.25      0.51 o
  -5   2   4       79.19       69.57      2.21 o
  -4   2   4       11.10        8.24      1.32 o
  -3   2   4     2810.60     2839.13     17.28 o
  -2   2   4     1703.15     1674.47      6.76 o
  -1   2   4       19.40       16.04      1.31 o
   0   2   4      873.80      780.16      3.94 o
   1   2   4       35.70       33.09      1.38 o
   2   2   4        0.26        0.97      1.42 o
   3   2   4      564.44      642.25      6.02 o
   4   2   4       14.29       18.60      2.45 o
   5   2   4       43.24       40.29      3.01 o
   6   2   4        8.34        5.92      4.18 o
   7   2   4       10.94       10.50      6.31 o
   8   2   4        4.69        2.89      7.37 o
 -10   3   4       21.43       20.68      8.48 o
  -9   3   4       12.50        8.17      6.62 o
  -8   3   4      315.29      323.05      6.82 o
  -7   3   4        2.11        0.62      0.95 o
  -6   3   4      229.31      210.88      3.60 o
  -5   3   4        3.13        4.67      1.77 o
  -4   3   4      259.44      287.90      3.02 o
  -3   3   4     2201.59     2310.25     10.08 o
  -2   3   4     1047.21     1069.22      7.59 o
  -1   3   4      120.71      104.45      2.35 o
   0   3   4     3067.64     3034.56      7.04 o
   1   3   4        5.44        4.48      1.18 o
   2   3   4        4.46        5.96      1.89 o
   3   3   4      681.71      745.85      5.17 o
   4   3   4      428.76      458.26      5.29 o
   5   3   4      131.23      119.53      4.09 o
   6   3   4        0.00        2.08      3.17 o
   7   3   4        0.33       -0.15      2.22 o
   8   3   4       11.12        8.97      7.63 o
 -10   4   4        3.00        0.44      1.21 o
  -9   4   4       22.50       28.29      6.10 o
  -8   4   4       13.97       12.76      4.82 o
  -7   4   4        0.87       -1.55      3.11 o
  -6   4   4       18.68       14.60      2.60 o
  -5   4   4      336.25      338.90      3.58 o
  -4   4   4     1585.40     1813.09      6.76 o
  -3   4   4       86.62       83.36      1.12 o
  -2   4   4     1353.79     1329.01      6.07 o
  -1   4   4      184.62      201.79      2.59 o
   0   4   4       62.52       57.43      1.39 o
   1   4   4      269.39      264.27      2.73 o
   2   4   4     1756.82     1765.39      9.45 o
   3   4   4     3627.79     3853.79     11.03 o
   4   4   4       50.41       48.74      2.80 o
   5   4   4        0.99        1.05      1.46 o
   6   4   4       20.06       15.19      4.33 o
   7   4   4        2.14        6.62      5.73 o
   8   4   4       45.15       43.17      7.21 o
 -10   5   4       22.43       28.95     13.64 o
  -9   5   4        3.66        4.13      5.94 o
  -8   5   4       64.25       58.87      5.12 o
  -7   5   4       14.68       11.37      4.27 o
  -6   5   4        4.50        3.99      2.61 o
  -5   5   4      189.44      186.82      2.90 o
  -4   5   4       58.98       52.84      1.69 o
  -3   5   4     5629.23     6056.71     17.98 o
  -2   5   4     1422.63     1502.54      6.08 o
  -1   5   4      204.37      205.99      2.90 o
   0   5   4      247.70      228.10      1.91 o
   1   5   4      243.63      272.36      3.02 o
   2   5   4     1880.19     1929.87      9.87 o
   3   5   4       10.26       18.82      1.43 o
   4   5   4        9.56        9.14      3.26 o
   5   5   4        5.94        4.88      3.88 o
   6   5   4        0.92        2.48      3.89 o
   7   5   4        0.85        1.16      2.54 o
   8   5   4       39.01       34.97      7.95 o
 -10   6   4       16.26       12.42     12.10 o
  -9   6   4       52.84       46.52      9.33 o
  -8   6   4       17.34       19.63      5.40 o
  -7   6   4        0.16       -1.53      3.06 o
  -6   6   4      177.71      171.80      3.51 o
  -5   6   4      147.74      142.23      2.70 o
  -4   6   4     1191.80     1251.06      6.10 o
  -3   6   4      662.00      734.28      3.39 o
  -2   6   4      188.98      179.35      2.08 o
  -1   6   4     1827.32     1817.48      6.98 o
   0   6   4      856.86      894.19      3.59 o
   1   6   4        2.73        3.44      1.26 o
   2   6   4     1185.90     1144.07      9.47 o
   3   6   4     2221.18     2410.61     13.13 o
   4   6   4      145.15      146.13      4.70 o
   5   6   4        3.17        2.73      3.49 o
   6   6   4       13.45       10.28      4.95 o
   7   6   4       52.14       55.37      5.45 o
   8   6   4        1.17        5.99      7.20 o
  -9   7   4      152.86      155.36     11.90 o
  -8   7   4       20.46       17.00      6.22 o
  -7   7   4        4.81        3.84      2.66 o
  -6   7   4       43.82       39.93      2.60 o
  -5   7   4      389.40      402.41      4.27 o
  -4   7   4      791.04      786.26      4.75 o
  -3   7   4      515.07      600.09      3.13 o
  -2   7   4     1308.03     1327.62      5.38 o
  -1   7   4     1372.84     1449.36      7.20 o
   0   7   4     1800.88     1842.67      9.77 o
   1   7   4      149.37      143.51      1.94 o
   2   7   4      340.10      333.50      3.83 o
   3   7   4       25.40       26.45      2.76 o
   4   7   4       35.72       25.15      3.41 o
   5   7   4        1.54        0.30      0.67 o
   6   7   4        5.32        7.59      4.77 o
   7   7   4        4.88        7.27      6.15 o
   8   7   4        4.24        4.96      7.09 o
  -9   8   4        1.28        6.83     11.63 o
  -8   8   4      154.39      163.20     10.29 o
  -7   8   4        9.57       17.16      5.12 o
  -6   8   4        3.57        0.51      1.81 o
  -5   8   4      233.95      249.80      3.26 o
  -4   8   4       33.19       37.08      1.70 o
  -3   8   4       12.94       13.00      0.87 o
  -2   8   4      103.41      129.36      1.96 o
  -1   8   4      742.60      886.75      4.25 o
   0   8   4      333.74      411.48      4.01 o
   1   8   4      592.81      643.85      4.03 o
   2   8   4      223.29      242.80      2.70 o
   3   8   4      174.68      177.75      4.28 o
   4   8   4        5.89        4.58      3.67 o
   5   8   4       66.80       66.09      4.08 o
   6   8   4        0.37        1.90      3.90 o
   7   8   4        0.53        0.85      5.24 o
   8   8   4        0.15       -0.08      0.96 o
  -9   9   4       11.42       13.71     11.34 o
  -8   9   4       30.27       39.86      8.35 o
  -7   9   4        9.06       10.01      7.03 o
  -6   9   4       22.76       21.76      3.18 o
  -5   9   4       84.22       84.04      2.48 o
  -4   9   4      267.20      266.21      3.71 o
  -3   9   4       79.21       90.75      1.80 o
  -2   9   4       87.28       68.09      1.51 o
  -1   9   4       66.43       66.93      2.13 o
   0   9   4      131.21      136.00      2.63 o
   1   9   4      307.71      308.49      3.89 o
   2   9   4       62.51       71.91      1.73 o
   3   9   4      241.77      266.62      5.28 o
   4   9   4        0.22        0.76      2.78 o
   5   9   4       88.30       85.29      4.38 o
   6   9   4        1.02       -0.76      4.93 o
   7   9   4       42.25       44.30      6.20 o
   8   9   4        3.04        4.96      7.83 o
  -9  10   4       33.63       49.27     11.44 o
  -8  10   4        2.82        5.11      8.03 o
  -7  10   4        1.74        1.35      1.48 o
  -6  10   4      147.17      141.76      4.70 o
  -5  10   4        1.91        2.12      2.57 o
  -4  10   4        2.98        1.93      1.31 o
  -3  10   4        5.60        5.26      1.28 o
  -2  10   4      145.51      146.17      1.72 o
  -1  10   4      870.13      930.03      6.27 o
   0  10   4      577.36      656.51      5.78 o
   1  10   4      563.67      592.95      5.42 o
   2  10   4     1100.26     1232.80      9.10 o
   3  10   4      151.19      178.58      4.01 o
   4  10   4      147.05      133.54      4.23 o
   5  10   4        0.49        2.12      1.83 o
   6  10   4        2.17        2.20      5.28 o
   7  10   4       70.41       83.85      6.59 o
   8  10   4        3.54        3.53      8.77 o
  -9  11   4       49.71       55.28     12.21 o
  -8  11   4       97.83      107.89      7.29 o
  -7  11   4       70.65       73.64      5.80 o
  -6  11   4       19.74       23.05      3.70 o
  -5  11   4       14.82       19.82      3.47 o
  -4  11   4       20.51       13.23      2.96 o
  -3  11   4        1.61        1.66      1.20 o
  -2  11   4        1.44        4.48      1.55 o
  -1  11   4      261.35      235.16      2.63 o
   0  11   4       21.60       23.50      1.77 o
   1  11   4      436.39      460.52      4.64 o
   2  11   4      114.21      122.26      4.89 o
   3  11   4       22.39       26.89      3.44 o
   4  11   4       29.85       32.76      4.12 o
   5  11   4       64.64       72.38      4.04 o
   6  11   4        1.24        1.23      5.04 o
   7  11   4        6.34        8.94      7.49 o
  -9  12   4        5.63        5.46     13.92 o
  -8  12   4        1.09        5.48      7.49 o
  -7  12   4        9.65       10.11      6.10 o
  -6  12   4       27.70       21.41      4.30 o
  -5  12   4       48.74       35.96      3.71 o
  -4  12   4      135.16      126.82      3.02 o
  -3  12   4       33.43       26.06      2.00 o
  -2  12   4     1085.90     1148.24      5.29 o
  -1  12   4      156.27      170.58      3.08 o
   0  12   4      369.49      371.94      3.75 o
   1  12   4       69.55       67.80      2.35 o
   2  12   4      173.97      178.36      4.51 o
   3  12   4      237.26      246.12      5.20 o
   4  12   4       16.13       14.61      4.13 o
   5  12   4        6.90        9.29      4.69 o
   6  12   4       35.55       31.61      6.06 o
   7  12   4        1.29        4.06      8.87 o
  -8  13   4       21.22       19.62      8.33 o
  -7  13   4       12.78       10.69      6.94 o
  -6  13   4        0.24        0.48      1.85 o
  -5  13   4      133.28      128.92      4.23 o
  -4  13   4       80.73       61.53      3.03 o
  -3  13   4      193.44      160.57      2.83 o
  -2  13   4        5.77        7.78      1.74 o
  -1  13   4       31.81       24.89      2.23 o
   0  13   4       49.78       48.23      2.07 o
   1  13   4      125.12      125.71      2.97 o
   2  13   4       16.43       17.36      3.17 o
   3  13   4       47.43       40.46      3.44 o
   4  13   4      105.42       98.08      3.99 o
   5  13   4      164.69      159.50      4.96 o
   6  13   4       37.87       28.40      7.92 o
   7  13   4        2.51        3.83      7.86 o
  -8  14   4        0.71        0.75     10.63 o
  -7  14   4        0.01        0.27      1.41 o
  -6  14   4       98.80      107.06      5.47 o
  -5  14   4        4.04        5.56      4.26 o
  -4  14   4      292.81      298.88      5.03 o
  -3  14   4       17.57       15.44      2.70 o
  -2  14   4        0.12        0.28      0.75 o
  -1  14   4      126.66      132.30      2.93 o
   0  14   4        0.75        0.42      0.94 o
   1  14   4        1.21        0.57      1.78 o
   2  14   4      431.25      526.30      6.63 o
   3  14   4        0.09        1.65      4.56 o
   4  14   4       11.46       13.83      4.44 o
   5  14   4        0.01        1.95      2.10 o
   6  14   4        3.48       -0.12      3.54 o
   7  14   4        1.37        3.66      4.81 o
  -8  15   4        0.04        3.73     11.01 o
  -7  15   4        1.15        0.39      1.90 o
  -6  15   4        3.94        7.04      5.05 o
  -5  15   4      217.95      231.64      5.41 o
  -4  15   4      297.39      327.93      5.42 o
  -3  15   4      178.94      177.46      3.90 o
  -2  15   4       19.10       14.65      2.27 o
  -1  15   4       95.75       97.68      2.83 o
   0  15   4        0.02        0.89      1.64 o
   1  15   4        9.97       10.05      3.42 o
   2  15   4       27.92       32.93      3.78 o
   3  15   4       32.93       27.54      3.96 o
   4  15   4        1.36       -0.43      4.20 o
   5  15   4       13.83       19.01      5.44 o
   6  15   4       14.09       13.64      6.91 o
   7  15   4        1.40        0.23      1.46 o
  -8  16   4        6.55       11.46      9.56 o
  -7  16   4        5.75        5.66      9.00 o
  -6  16   4      171.23      197.84      6.02 o
  -5  16   4      122.67      112.55      4.96 o
  -4  16   4      871.29      932.10      8.14 o
  -3  16   4      733.51      814.31      7.37 o
  -2  16   4       25.43       11.88      3.51 o
  -1  16   4      179.55      175.55      3.57 o
   0  16   4        5.07        4.31      3.58 o
   1  16   4        1.84        4.72      3.88 o
   2  16   4       35.88       30.86      3.90 o
   3  16   4        1.08       -1.27      4.66 o
   4  16   4        5.71        5.46      5.44 o
   5  16   4       42.30       46.79      5.95 o
   6  16   4        0.37        0.39      2.14 o
  -7  17   4        1.16        1.27      9.88 o
  -6  17   4      167.99      195.41      6.73 o
  -5  17   4       13.21       12.17      5.23 o
  -4  17   4       29.59       23.71      3.58 o
  -3  17   4       23.16       22.16      3.49 o
  -2  17   4       47.62       40.63      3.40 o
  -1  17   4      243.51      244.62      4.51 o
   0  17   4       73.78       65.60      4.14 o
   1  17   4       17.95       16.36      4.53 o
   2  17   4       22.66       21.74      4.19 o
   3  17   4       97.01       87.80      5.08 o
   4  17   4       18.09       22.16      8.15 o
   5  17   4       35.29       37.28      7.41 o
   6  17   4        7.65       10.79      8.16 o
  -7  18   4        2.32        1.38     11.12 o
  -6  18   4       27.02       24.52      6.81 o
  -5  18   4       47.07       40.31      6.01 o
  -4  18   4        0.01       -1.25      2.58 o
  -3  18   4       29.48       21.63      3.62 o
  -2  18   4      102.12      103.67      4.07 o
  -1  18   4       33.62       35.79      3.79 o
   0  18   4       81.06       81.26      4.31 o
   1  18   4        0.01        0.31      2.67 o
   2  18   4       37.87       28.34      5.34 o
   3  18   4        6.49       10.16      5.64 o
   4  18   4       56.21       63.52      7.49 o
   5  18   4        5.81        2.87      8.68 o
  -6  19   4        1.69        1.33      2.00 o
  -5  19   4       38.72       38.25      6.13 o
  -4  19   4       28.25       28.46      4.66 o
  -3  19   4       64.37       61.80      4.01 o
  -2  19   4        4.76        1.89      4.58 o
  -1  19   4      147.75      154.91      5.13 o
   0  19   4       11.29       12.62      4.65 o
   1  19   4       32.09       30.31      5.17 o
   2  19   4        8.70        4.33      4.62 o
   3  19   4      136.56      139.55      6.11 o
   4  19   4        2.54        4.64     10.61 o
   5  19   4        0.99        3.27      8.29 o
  -6  20   4       24.35       24.25      7.60 o
  -5  20   4       23.38       17.46      7.03 o
  -4  20   4       20.33       13.02      6.35 o
  -3  20   4      136.56      127.16      5.47 o
  -2  20   4      180.07      191.51      5.52 o
  -1  20   4       48.83       48.76      5.05 o
   0  20   4        6.38        3.86      4.99 o
   1  20   4       37.13       38.81      5.69 o
   2  20   4        2.24        2.12      6.09 o
   3  20   4       51.71       49.48      7.42 o
   4  20   4        0.10        2.16      8.85 o
  -5  21   4       41.50       47.41      8.47 o
  -4  21   4        0.53        0.10      5.83 o
  -3  21   4       74.37       91.26      6.55 o
  -2  21   4      134.31      138.94      5.79 o
  -1  21   4       17.43       16.14      6.88 o
   0  21   4       11.87       10.92      5.60 o
   1  21   4       32.93       37.10      5.77 o
   2  21   4       14.75       15.00      6.50 o
   3  21   4        1.40       -1.23      9.43 o
   4  21   4        1.54        2.11      5.49 o
  -4  22   4        7.27       13.50      7.93 o
  -3  22   4        6.59        2.67      4.32 o
  -2  22   4        0.18        4.44      7.66 o
  -1  22   4       43.76       42.71      7.33 o
   0  22   4       54.37       67.26      6.48 o
   1  22   4        0.07        2.42      4.10 o
   2  22   4        3.87        4.36      7.76 o
   3  22   4        1.68        1.50      5.48 o
  -4  23   4       24.31       29.12      9.39 o
  -3  23   4        1.69        2.04      8.14 o
  -2  23   4        9.55       13.74      8.03 o
  -1  23   4        1.80       -0.03      7.42 o
   0  23   4       24.35       21.42      9.42 o
   1  23   4        2.96        3.58      6.97 o
   2  23   4        8.92       12.15      7.71 o
  -2  24   4       10.68       11.34      8.41 o
  -1  24   4        0.84        0.90     13.62 o
   0  24   4        0.14        2.23      8.77 o
   1  24   4        2.45        0.83      5.17 o
 -10   1   5       12.31       11.18      8.99 o
  -9   1   5       61.61       57.72      7.03 o
  -8   1   5       56.19       57.63      5.83 o
  -7   1   5      422.18      420.60      7.89 o
  -6   1   5      216.30      205.05      5.41 o
  -5   1   5      227.76      221.13      4.19 o
  -4   1   5      489.87      553.92      4.29 o
  -3   1   5      107.66      109.34      1.83 o
  -2   1   5      392.82      415.05      3.79 o
  -1   1   5      117.87      100.95      2.52 o
   0   1   5      395.94      392.67      3.34 o
   1   1   5       13.75       15.05      1.36 o
   2   1   5      906.46      958.56      5.95 o
   3   1   5      795.34      811.76      6.57 o
   4   1   5      428.53      428.12      6.09 o
   5   1   5       57.07       60.07      4.15 o
   6   1   5      106.00      100.22      5.62 o
   7   1   5        0.29        2.55      6.13 o
   8   1   5       10.05        8.34      8.23 o
 -10   2   5        8.02        7.78      8.24 o
  -9   2   5       65.22       63.32      7.18 o
  -8   2   5        5.58        3.28      5.81 o
  -7   2   5      151.62      156.88      5.62 o
  -6   2   5      252.41      227.57      4.73 o
  -5   2   5      801.03      814.17      5.55 o
  -4   2   5       26.13       26.79      1.18 o
  -3   2   5      163.98      163.94      2.06 o
  -2   2   5     2679.98     2663.20      9.60 o
  -1   2   5      513.36      507.11      4.43 o
   0   2   5     1329.65     1378.44      5.85 o
   1   2   5     1760.40     1865.59      8.66 o
   2   2   5      265.86      248.53      3.52 o
   3   2   5      793.18      791.89      6.52 o
   4   2   5       63.18       52.78      3.10 o
   5   2   5      283.17      283.94      5.88 o
   6   2   5       14.61       10.00      4.95 o
   7   2   5        6.25       14.17      6.25 o
   8   2   5       17.15       16.12      8.84 o
 -10   3   5        9.94       12.04      8.95 o
  -9   3   5       39.74       35.35      7.01 o
  -8   3   5      111.28      118.82      5.91 o
  -7   3   5      227.01      234.73      6.14 o
  -6   3   5      167.74      163.55      4.31 o
  -5   3   5      103.49       99.10      2.55 o
  -4   3   5       81.41       70.24      1.62 o
  -3   3   5     2013.32     2081.87      6.77 o
  -2   3   5       72.24       74.53      2.11 o
  -1   3   5      775.16      778.79      5.44 o
   0   3   5      701.74      720.17      5.67 o
   1   3   5        1.80        1.54      1.16 o
   2   3   5     1591.52     1649.82      8.10 o
   3   3   5      883.20      935.54      7.07 o
   4   3   5       72.42       75.96      3.11 o
   5   3   5       52.10       57.01      3.92 o
   6   3   5        0.06        2.92      4.52 o
   7   3   5       43.48       41.57      6.63 o
   8   3   5        8.04       10.84     10.13 o
 -10   4   5       14.01        7.74     10.50 o
  -9   4   5        5.53        1.57      2.82 o
  -8   4   5      499.73      579.84      9.78 o
  -7   4   5      115.21      114.36      4.73 o
  -6   4   5       81.57       78.80      3.38 o
  -5   4   5      152.56      160.42      2.76 o
  -4   4   5       30.35       37.88      1.32 o
  -3   4   5     1477.62     1521.01      9.31 o
  -2   4   5        7.90        7.39      1.64 o
  -1   4   5      477.81      474.71      3.50 o
   0   4   5        1.64        0.72      0.82 o
   1   4   5      696.59      714.39      4.37 o
   2   4   5        7.50       10.62      2.39 o
   3   4   5      102.40       82.31      2.73 o
   4   4   5       38.27       40.80      3.92 o
   5   4   5       28.13       29.20      4.01 o
   6   4   5        3.35        3.92      4.89 o
   7   4   5       24.95       19.23      5.92 o
   8   4   5        1.66        2.49      7.55 o
 -10   5   5       11.70       20.50     14.21 o
  -9   5   5      126.02      129.31      8.68 o
  -8   5   5      716.12      837.21     12.94 o
  -7   5   5        0.01        2.39      2.82 o
  -6   5   5      101.17       94.57      3.70 o
  -5   5   5      527.55      581.37      4.98 o
  -4   5   5      962.92     1154.68      4.89 o
  -3   5   5      899.60     1029.63      4.77 o
  -2   5   5     4598.12     4946.17     11.20 o
  -1   5   5       98.27       78.49      1.53 o
   0   5   5        1.34        3.15      1.18 o
   1   5   5        0.43        0.73      1.03 o
   2   5   5        0.32        0.52      2.20 o
   3   5   5      831.69      821.91      6.48 o
   4   5   5       67.18       72.71      4.34 o
   5   5   5       56.87       47.93      4.02 o
   6   5   5       20.44       14.25      5.02 o
   7   5   5        1.29        2.61      5.85 o
   8   5   5       18.64       27.14      8.61 o
 -10   6   5        6.87        7.56     12.04 o
  -9   6   5       25.57       34.78      9.69 o
  -8   6   5      214.54      232.46     10.09 o
  -7   6   5        1.01        0.14      1.28 o
  -6   6   5        2.07        3.12      3.09 o
  -5   6   5      362.84      364.60      4.90 o
  -4   6   5       43.20       44.70      1.59 o
  -3   6   5      111.31      131.65      2.57 o
  -2   6   5     1417.27     1577.72      6.64 o
  -1   6   5      358.90      366.18      3.93 o
   0   6   5     1810.54     1845.91      6.40 o
   1   6   5       79.05       74.81      1.74 o
   2   6   5       40.44       42.25      2.20 o
   3   6   5      405.83      431.07      5.08 o
   4   6   5      266.57      264.02      6.31 o
   5   6   5       18.73       13.11      4.23 o
   6   6   5        1.67        5.20      5.93 o
   7   6   5        0.06        2.14      7.04 o
   8   6   5        0.06        2.75      6.97 o
  -9   7   5       23.71       30.49     12.09 o
  -8   7   5       10.53       10.85      7.83 o
  -7   7   5       23.29       19.14      4.98 o
  -6   7   5       53.24       53.88      3.27 o
  -5   7   5       95.53       95.05      2.25 o
  -4   7   5       56.86       49.12      1.66 o
  -3   7   5      190.25      206.20      2.69 o
  -2   7   5     2862.25     3138.46      9.94 o
  -1   7   5      211.14      219.99      3.58 o
   0   7   5      681.05      752.13      3.38 o
   1   7   5      451.36      505.34      3.84 o
   2   7   5      208.17      217.50      3.54 o
   3   7   5       20.56       19.26      2.59 o
   4   7   5       76.34       65.53      4.28 o
   5   7   5        8.22        9.05      4.65 o
   6   7   5        0.74        0.47      4.36 o
   7   7   5        2.67        2.99      3.41 o
   8   7   5       13.08        9.96      9.67 o
  -9   8   5        0.91       -0.61      5.31 o
  -8   8   5       65.65       78.34      7.81 o
  -7   8   5        8.11        5.44      6.72 o
  -6   8   5       62.68       70.41      3.80 o
  -5   8   5       28.93       22.02      2.12 o
  -4   8   5       27.71       24.59      1.60 o
  -3   8   5      125.56      141.24      2.44 o
  -2   8   5      329.45      303.78      3.28 o
  -1   8   5      381.48      370.69      4.57 o
   0   8   5       19.75       21.78      1.33 o
   1   8   5      387.97      389.70      3.31 o
   2   8   5        3.35        4.04      1.88 o
   3   8   5      413.86      451.13      5.48 o
   4   8   5       48.99       49.20      4.10 o
   5   8   5       69.33       61.88      4.52 o
   6   8   5        0.05        0.19      4.28 o
   7   8   5        8.66        3.79      6.51 o
   8   8   5       20.87       20.15      8.24 o
  -9   9   5       21.97       22.81     12.71 o
  -8   9   5       48.49       36.14      7.15 o
  -7   9   5        5.82        2.61      5.71 o
  -6   9   5       47.20       47.68      3.97 o
  -5   9   5      157.29      146.13      3.71 o
  -4   9   5      168.26      189.38      2.54 o
  -3   9   5      128.10      131.23      2.37 o
  -2   9   5       40.72       33.00      1.78 o
  -1   9   5      262.28      258.85      3.40 o
   0   9   5      172.40      186.48      3.20 o
   1   9   5      129.23      109.80      2.17 o
   2   9   5       47.56       49.67      1.86 o
   3   9   5      220.13      220.10      6.51 o
   4   9   5      277.97      307.08      7.14 o
   5   9   5       16.55       11.23      4.80 o
   6   9   5        3.40        0.80      4.64 o
   7   9   5        2.42        4.18      6.99 o
  -9  10   5       40.81       48.28     12.42 o
  -8  10   5       21.54       28.70      6.54 o
  -7  10   5       65.20       60.91      5.97 o
  -6  10   5        7.01        3.33      3.79 o
  -5  10   5       46.76       42.57      3.18 o
  -4  10   5      133.83      142.42      2.61 o
  -3  10   5       56.06       58.35      1.84 o
  -2  10   5      100.87       81.65      1.64 o
  -1  10   5        0.27        0.06      0.49 o
   0  10   5       90.38       82.71      1.60 o
   1  10   5        7.20        8.14      2.18 o
   2  10   5      157.97      151.26      2.77 o
   3  10   5        0.70        1.29      1.03 o
   4  10   5      573.20      646.36      7.73 o
   5  10   5       10.11        8.79      4.21 o
   6  10   5        7.15        3.45      5.78 o
   7  10   5        5.14        5.21      7.40 o
  -9  11   5       28.19       25.20      9.91 o
  -8  11   5        0.04        0.36      1.27 o
  -7  11   5       20.36       20.11      6.32 o
  -6  11   5        3.43        1.51      6.56 o
  -5  11   5        0.00        1.60      3.04 o
  -4  11   5        2.42        0.40      0.57 o
  -3  11   5        4.44        1.69      0.62 o
  -2  11   5      441.90      424.22      3.93 o
  -1  11   5      155.88      135.41      2.86 o
   0  11   5      189.48      186.44      3.40 o
   1  11   5      181.10      197.05      3.20 o
   2  11   5       87.32       87.78      3.68 o
   3  11   5       63.62       65.66      3.66 o
   4  11   5       15.94       16.84      4.10 o
   5  11   5       25.85       20.15      4.68 o
   6  11   5       13.88       10.11      6.13 o
   7  11   5       10.26        9.24      7.50 o
  -9  12   5        6.42        8.01      8.78 o
  -8  12   5        4.83        8.14      7.56 o
  -7  12   5       10.90        7.81      6.22 o
  -6  12   5       40.22       31.75      5.04 o
  -5  12   5       79.38       71.61      3.77 o
  -4  12   5       15.02       13.10      2.45 o
  -3  12   5        1.46        0.30      0.43 o
  -2  12   5      358.47      358.04      3.59 o
  -1  12   5       10.61       13.09      2.50 o
   0  12   5       71.26       64.04      2.32 o
   1  12   5       90.92       91.00      3.02 o
   2  12   5        5.79        3.72      3.24 o
   3  12   5       33.51       32.56      4.49 o
   4  12   5       21.80       19.16      4.15 o
   5  12   5        3.85        6.85      5.36 o
   6  12   5       42.09       43.44      6.99 o
   7  12   5        0.35        4.32      9.35 o
  -8  13   5        5.78        3.91      7.96 o
  -7  13   5       74.56       65.27      6.37 o
  -6  13   5       80.26       73.48      4.61 o
  -5  13   5      102.32       88.46      4.20 o
  -4  13   5       26.60       18.16      2.82 o
  -3  13   5       11.49       10.35      2.20 o
  -2  13   5       22.78       22.56      2.20 o
  -1  13   5       50.60       45.29      2.85 o
   0  13   5        0.68       -0.27      0.55 o
   1  13   5       44.70       41.14      2.98 o
   2  13   5        0.01        3.60      3.32 o
   3  13   5        0.11        1.37      3.93 o
   4  13   5        0.85        4.83      4.89 o
   5  13   5       19.86       22.68      5.36 o
   6  13   5        2.19        6.19      8.68 o
   7  13   5        6.15        7.52     11.13 o
  -8  14   5        0.82        0.69      6.87 o
  -7  14   5       20.46       23.53      6.95 o
  -6  14   5        8.31        9.46      5.28 o
  -5  14   5        2.87        1.13      1.54 o
  -4  14   5       11.37        8.33      3.57 o
  -3  14   5      144.07      148.87      2.96 o
  -2  14   5      118.89      117.02      3.69 o
  -1  14   5      394.06      387.48      5.83 o
   0  14   5       88.44       91.18      3.00 o
   1  14   5        0.31       -0.07      1.98 o
   2  14   5        1.78        2.08      3.54 o
   3  14   5       15.64       12.88      4.80 o
   4  14   5       51.26       54.88      4.59 o
   5  14   5        3.84        3.86      7.82 o
   6  14   5        0.01        4.91      9.15 o
  -8  15   5        4.62        5.18     13.20 o
  -7  15   5       15.53       16.33      7.85 o
  -6  15   5        0.01        0.45      1.22 o
  -5  15   5        0.29       -0.77      2.82 o
  -4  15   5      403.97      417.11      8.74 o
  -3  15   5      218.09      214.45      4.02 o
  -2  15   5     1112.18     1163.99      8.47 o
  -1  15   5      660.22      662.02      6.75 o
   0  15   5        4.49        3.03      1.50 o
   1  15   5        3.66        1.71      3.41 o
   2  15   5        7.10        8.83      4.48 o
   3  15   5        0.15        1.21      1.48 o
   4  15   5       20.90       22.37      5.64 o
   5  15   5       31.91       25.14      6.68 o
   6  15   5       29.32       24.72      8.55 o
  -7  16   5        0.16       -2.01     10.50 o
  -6  16   5        0.31       -0.22      1.26 o
  -5  16   5        9.11       10.07      4.94 o
  -4  16   5       91.37       83.78      3.99 o
  -3  16   5       62.24       64.71      3.28 o
  -2  16   5      372.15      362.30      5.81 o
  -1  16   5      190.67      215.22      4.66 o
   0  16   5        2.14        2.33      2.59 o
   1  16   5      149.99      144.12      4.54 o
   2  16   5        2.60        2.13      3.46 o
   3  16   5       13.99        9.31      5.64 o
   4  16   5       24.43       28.97      6.37 o
   5  16   5       20.58       18.26      6.55 o
   6  16   5       15.65       12.89      7.61 o
  -7  17   5        9.48       20.95      9.34 o
  -6  17   5        9.14        8.83      6.01 o
  -5  17   5        1.22        0.36      1.00 o
  -4  17   5       20.15       12.82      4.40 o
  -3  17   5      169.61      180.83      4.31 o
  -2  17   5     1107.17     1206.31     10.26 o
  -1  17   5       11.14       11.96      4.03 o
   0  17   5       35.90       32.41      3.89 o
   1  17   5      228.67      208.11      5.75 o
   2  17   5       11.71       14.25      5.49 o
   3  17   5        5.19        9.16      5.61 o
   4  17   5       14.41        6.65      7.42 o
   5  17   5        1.31        5.25      7.98 o
  -7  18   5       18.47       31.63     11.04 o
  -6  18   5        1.07        0.21      6.72 o
  -5  18   5       39.70       43.55      5.72 o
  -4  18   5        0.04       -0.48      1.18 o
  -3  18   5        9.98       10.97      4.06 o
  -2  18   5       29.71       34.12      4.35 o
  -1  18   5        0.81        3.55      4.40 o
   0  18   5      323.27      332.63      7.87 o
   1  18   5        1.15        1.99      2.00 o
   2  18   5        0.33        0.95      2.84 o
   3  18   5        9.60        2.76      2.56 o
   4  18   5        1.10        2.01      6.17 o
   5  18   5       11.80       13.16      9.45 o
  -6  19   5        0.13        1.06      6.24 o
  -5  19   5        2.50        1.24      1.58 o
  -4  19   5       36.78       31.55      4.99 o
  -3  19   5       45.46       49.06      5.28 o
  -2  19   5       88.54       81.36      4.76 o
  -1  19   5       33.35       32.09      5.39 o
   0  19   5      176.37      193.36      6.66 o
   1  19   5       22.69       29.24      5.66 o
   2  19   5       15.09       10.80      6.83 o
   3  19   5        0.30       -0.06      3.90 o
   4  19   5        0.36        1.03      9.65 o
  -6  20   5        8.45       12.23      8.31 o
  -5  20   5        4.19        7.71      7.38 o
  -4  20   5       18.51       14.20      6.21 o
  -3  20   5       57.17       54.41      5.65 o
  -2  20   5        4.05       11.30      5.24 o
  -1  20   5        7.09        6.02      5.85 o
   0  20   5        3.71        2.45      6.53 o
   1  20   5       36.44       30.85      6.03 o
   2  20   5        3.50        4.89      6.76 o
   3  20   5        3.09        1.69      4.64 o
   4  20   5        0.90        2.33      8.92 o
  -5  21   5        0.00        6.21      8.51 o
  -4  21   5        4.33        6.53     12.00 o
  -3  21   5      171.99      187.66      5.70 o
  -2  21   5       69.15       69.08      6.30 o
  -1  21   5       10.63       10.16      6.50 o
   0  21   5        2.23        1.84      5.13 o
   1  21   5        7.80        8.82      6.43 o
   2  21   5       51.37       43.00      7.08 o
   3  21   5        0.57        0.04      1.28 o
  -4  22   5        6.87       14.59      9.04 o
  -3  22   5        1.05        3.13      8.97 o
  -2  22   5      177.74      206.59      7.64 o
  -1  22   5        7.25        4.08      6.41 o
   0  22   5       22.00       24.26      6.72 o
   1  22   5       29.54       23.66      7.25 o
   2  22   5        1.26        1.45      4.45 o
  -3  23   5       20.67       28.28      8.76 o
  -2  23   5        2.61        1.00     10.70 o
  -1  23   5       24.13       20.76      8.80 o
   0  23   5        1.06        4.17      6.98 o
   1  23   5        0.05       -0.50      7.29 o
  -1  24   5        7.24        5.61     11.47 o
 -10   0   6        5.94        3.94     11.90 o
  -9   0   6      179.76      165.17     10.45 o
  -8   0   6      199.89      217.38      9.64 o
  -7   0   6     1040.78     1120.70     17.46 o
  -6   0   6      808.73      795.72     31.39 o
  -5   0   6      224.76      250.65      6.43 o
  -4   0   6      129.45      165.04      3.44 o
  -3   0   6      117.35      101.31      2.41 o
  -2   0   6        3.17        2.63      2.31 o
  -1   0   6     3334.55     3483.71     23.99 o
   0   0   6       92.45      102.29      3.15 o
   1   0   6     4233.96     4418.58     15.41 o
   2   0   6      118.82      132.63      4.02 o
   3   0   6        2.12        6.08      3.36 o
   4   0   6       50.91       47.87      4.85 o
   5   0   6        3.02       13.85      6.56 o
   6   0   6       69.75       56.97      9.27 o
   7   0   6       26.96       39.87     10.08 o
   8   0   6       20.41       30.18     12.54 o
 -10   1   6        6.85        7.59      8.60 o
  -9   1   6        5.18        7.69      7.56 o
  -8   1   6       14.41        7.99      6.25 o
  -7   1   6      195.67      206.62      6.26 o
  -6   1   6        0.04        1.92      3.32 o
  -5   1   6        3.03        1.60      1.70 o
  -4   1   6      312.59      280.99      3.03 o
  -3   1   6       74.83       84.10      1.65 o
  -2   1   6      157.88      153.62      2.80 o
  -1   1   6       29.94       28.95      2.07 o
   0   1   6       96.89       86.51      2.05 o
   1   1   6        0.38        4.04      1.64 o
   2   1   6      285.41      295.92      3.70 o
   3   1   6      298.36      307.06      4.58 o
   4   1   6       21.51       14.04      3.11 o
   5   1   6      134.76      123.81      4.77 o
   6   1   6       12.13       11.13      5.97 o
   7   1   6        0.05        4.56      6.96 o
   8   1   6        0.55       -3.85      7.69 o
 -10   2   6        0.01        1.19     10.54 o
  -9   2   6        9.39        9.16      7.56 o
  -8   2   6        2.07        4.33      6.25 o
  -7   2   6       46.82       41.57      5.22 o
  -6   2   6        1.43        2.77      3.40 o
  -5   2   6      308.88      344.50      4.65 o
  -4   2   6      102.76      115.23      2.05 o
  -3   2   6      107.67      108.34      1.80 o
  -2   2   6       31.96       30.34      1.85 o
  -1   2   6      396.62      428.38      6.29 o
   0   2   6        9.72        6.50      1.46 o
   1   2   6      797.15      786.05      5.17 o
   2   2   6       69.90       69.60      2.31 o
   3   2   6       12.78       16.55      2.67 o
   4   2   6        0.01        1.81      3.42 o
   5   2   6        0.93        4.62      3.64 o
   6   2   6       26.54       25.34      5.98 o
   7   2   6        0.80       -0.50      8.78 o
   8   2   6        1.89        0.84      4.49 o
 -10   3   6        1.36        5.36      9.12 o
  -9   3   6       38.86       39.04      7.02 o
  -8   3   6        4.69        4.75      5.78 o
  -7   3   6        7.60        6.95      4.65 o
  -6   3   6       11.84        8.16      3.41 o
  -5   3   6      409.41      467.13      7.21 o
  -4   3   6      664.51      663.92      5.11 o
  -3   3   6        5.71        8.44      1.23 o
  -2   3   6     1141.65     1233.52      7.83 o
  -1   3   6      180.86      189.26      3.04 o
   0   3   6        0.25        1.71      1.53 o
   1   3   6      114.39      112.15      2.15 o
   2   3   6        3.26        0.47      1.05 o
   3   3   6       81.55       81.10      2.89 o
   4   3   6      484.53      494.24      8.80 o
   5   3   6      193.45      225.99      5.72 o
   6   3   6       16.96       20.08      5.41 o
   7   3   6        0.41       -0.31      6.38 o
   8   3   6        1.58        7.77      9.78 o
 -10   4   6        2.63        3.86     12.25 o
  -9   4   6       33.44       31.62      7.79 o
  -8   4   6       61.71       52.06      6.15 o
  -7   4   6      151.59      157.99      4.85 o
  -6   4   6       49.93       47.68      3.65 o
  -5   4   6      135.44      118.09      3.14 o
  -4   4   6      224.48      228.48      3.04 o
  -3   4   6     1194.77     1308.53      5.66 o
  -2   4   6      705.99      692.84      7.33 o
  -1   4   6      721.43      740.67      6.19 o
   0   4   6        9.14       12.31      1.51 o
   1   4   6      213.92      249.60      2.98 o
   2   4   6       35.46       33.94      2.07 o
   3   4   6       57.98       50.51      2.69 o
   4   4   6      198.00      206.92      6.10 o
   5   4   6        1.79        6.09      4.14 o
   6   4   6        0.11        1.07      4.71 o
   7   4   6        1.86        2.36      3.90 o
   8   4   6        0.74        1.67      7.43 o
 -10   5   6        0.42        3.92     14.86 o
  -9   5   6        0.14        7.52     14.09 o
  -8   5   6       17.05       22.61      5.77 o
  -7   5   6        8.75        8.87      4.27 o
  -6   5   6      347.46      382.74      6.11 o
  -5   5   6      339.14      346.90      5.67 o
  -4   5   6       41.04       41.63      1.64 o
  -3   5   6        0.41        0.97      0.58 o
  -2   5   6      617.63      623.32      6.42 o
  -1   5   6      118.87      122.57      2.27 o
   0   5   6      116.30      131.43      2.10 o
   1   5   6      427.14      436.85      3.77 o
   2   5   6       69.00       53.82      2.59 o
   3   5   6      233.72      218.23      4.08 o
   4   5   6      164.39      175.49      5.76 o
   5   5   6       31.77       35.90      4.34 o
   6   5   6        0.08        0.50      4.67 o
   7   5   6        0.12        2.72     10.20 o
  -9   6   6        2.41        0.23     13.67 o
  -8   6   6        3.56        7.45      7.54 o
  -7   6   6       82.26       64.03      4.54 o
  -6   6   6       55.28       62.71      3.82 o
  -5   6   6       80.47       62.46      2.41 o
  -4   6   6        6.66        7.32      2.15 o
  -3   6   6      641.53      707.13      4.53 o
  -2   6   6       36.77       31.08      2.05 o
  -1   6   6       16.12       16.67      1.41 o
   0   6   6       56.34       55.84      1.55 o
   1   6   6       14.07       15.98      1.55 o
   2   6   6       65.12       56.33      2.52 o
   3   6   6        0.01        2.09      2.36 o
   4   6   6      160.04      168.43      5.10 o
   5   6   6       34.40       32.12      4.54 o
   6   6   6       15.53       14.77      5.43 o
   7   6   6        0.53       -1.00      5.88 o
  -9   7   6        1.16        5.91     10.73 o
  -8   7   6      125.97      148.26      7.24 o
  -7   7   6       76.08       76.52      7.19 o
  -6   7   6       17.94       20.76      3.42 o
  -5   7   6        3.84        5.82      2.62 o
  -4   7   6      268.42      286.87      3.74 o
  -3   7   6      104.32      106.29      2.21 o
  -2   7   6      119.15      128.42      3.89 o
  -1   7   6      753.95      754.62      4.51 o
   0   7   6      215.53      224.78      2.34 o
   1   7   6      160.36      167.68      2.57 o
   2   7   6      182.29      192.98      3.68 o
   3   7   6       43.87       40.11      2.77 o
   4   7   6      672.84      741.41     13.27 o
   5   7   6        0.01        1.74      4.79 o
   6   7   6        0.60       -0.28      2.28 o
   7   7   6        0.27        0.40      7.23 o
  -9   8   6        5.77        0.71      4.20 o
  -8   8   6      198.70      223.29      8.35 o
  -7   8   6        0.51        2.42      5.76 o
  -6   8   6       24.03       28.54      4.80 o
  -5   8   6       93.64       82.47      2.69 o
  -4   8   6      190.97      188.05      4.13 o
  -3   8   6        0.54       -0.57      1.44 o
  -2   8   6      129.38      139.83      2.86 o
  -1   8   6      108.92      110.63      3.44 o
   0   8   6      758.33      779.31      3.79 o
   1   8   6       19.09       17.51      1.90 o
   2   8   6       68.89       76.46      2.21 o
   3   8   6        1.23        2.51      2.85 o
   4   8   6      479.76      498.08      7.80 o
   5   8   6       42.74       42.71      5.20 o
   6   8   6       67.93       53.35      6.07 o
   7   8   6        0.13        0.79      5.76 o
  -9   9   6       35.70       29.66     13.67 o
  -8   9   6        4.39        7.28      7.04 o
  -7   9   6      121.45      109.60      5.89 o
  -6   9   6       59.09       48.93      5.09 o
  -5   9   6       35.80       30.34      3.28 o
  -4   9   6       15.87       13.19      2.93 o
  -3   9   6      103.65       90.69      2.23 o
  -2   9   6      405.92      450.44      4.52 o
  -1   9   6        5.18        1.76      1.21 o
   0   9   6      221.68      190.58      2.64 o
   1   9   6        5.74        9.49      2.08 o
   2   9   6      129.30      120.52      2.79 o
   3   9   6        2.77        2.76      3.30 o
   4   9   6       57.77       53.48      4.51 o
   5   9   6       76.68       78.07      5.31 o
   6   9   6        0.47       -0.83      1.67 o
   7   9   6        0.44       -0.16      1.06 o
  -9  10   6        6.56       13.20      9.09 o
  -8  10   6       40.88       43.19      7.66 o
  -7  10   6       53.20       36.40      6.51 o
  -6  10   6      127.59      138.47      5.68 o
  -5  10   6        6.83        8.78      3.63 o
  -4  10   6        0.82        0.35      0.86 o
  -3  10   6       47.26       51.47      2.10 o
  -2  10   6        6.40        6.52      2.53 o
  -1  10   6        0.30        1.05      1.50 o
   0  10   6      123.33      131.44      3.17 o
   1  10   6       89.72       85.30      2.40 o
   2  10   6       77.41       71.14      2.67 o
   3  10   6        3.35        3.14      4.07 o
   4  10   6       59.76       62.60      4.02 o
   5  10   6        5.93        8.19      4.53 o
   6  10   6        5.54        3.64      5.31 o
   7  10   6        3.63        2.48      7.30 o
  -9  11   6       37.78       44.64      9.25 o
  -8  11   6       69.63       64.62      7.66 o
  -7  11   6      184.54      172.24      7.01 o
  -6  11   6        2.87        5.44      5.73 o
  -5  11   6       39.76       28.29      3.84 o
  -4  11   6       65.73       64.59      2.66 o
  -3  11   6        0.93        2.16      2.16 o
  -2  11   6        0.71        1.48      2.34 o
  -1  11   6      215.66      223.63      3.66 o
   0  11   6       41.43       41.26      2.45 o
   1  11   6        7.03        7.73      2.60 o
   2  11   6       92.50       93.51      3.33 o
   3  11   6       24.92       19.60      4.75 o
   4  11   6       27.78       29.11      4.34 o
   5  11   6        0.25        4.29      5.37 o
   6  11   6        0.00        0.08      1.08 o
   7  11   6        6.62        3.65      2.93 o
  -8  12   6       56.68       55.07      8.29 o
  -7  12   6       26.17       23.10      7.06 o
  -6  12   6       14.99       26.48      5.90 o
  -5  12   6        5.89        3.60      2.22 o
  -4  12   6       21.62       14.68      2.65 o
  -3  12   6      505.18      533.50      4.56 o
  -2  12   6      167.27      160.46      3.56 o
  -1  12   6       73.17       67.99      3.21 o
   0  12   6       17.83       16.13      2.68 o
   1  12   6        5.11        3.68      2.87 o
   2  12   6       39.34       40.80      3.65 o
   3  12   6        4.03        8.60      4.71 o
   4  12   6       78.50       75.79      4.48 o
   5  12   6      138.51      142.07      5.41 o
   6  12   6       15.18       11.00      6.91 o
  -8  13   6        8.44        2.41      3.31 o
  -7  13   6        6.56       10.00      6.99 o
  -6  13   6        3.98        6.42      6.45 o
  -5  13   6        1.36       -0.35      3.84 o
  -4  13   6        7.25        7.59      2.82 o
  -3  13   6      638.59      702.25      5.11 o
  -2  13   6      349.90      349.62      5.20 o
  -1  13   6      149.36      137.16      4.01 o
   0  13   6       60.74       59.09      3.26 o
   1  13   6       12.85        9.66      3.34 o
   2  13   6        8.63        8.61      3.73 o
   3  13   6        2.61        4.79      5.81 o
   4  13   6        3.25        6.31      5.34 o
   5  13   6       51.52       54.86      5.92 o
   6  13   6       17.77       16.43      8.19 o
  -8  14   6        7.03        6.70      9.02 o
  -7  14   6        0.51        1.34      9.03 o
  -6  14   6        0.46        2.91      6.88 o
  -5  14   6       34.67       26.75      4.57 o
  -4  14   6       18.81       19.91      3.79 o
  -3  14   6        4.63        8.67      2.87 o
  -2  14   6       95.38       99.83      3.46 o
  -1  14   6       68.85       64.08      3.64 o
   0  14   6       48.80       47.28      3.50 o
   1  14   6      146.43      137.37      4.41 o
   2  14   6      117.44      110.97      4.71 o
   3  14   6        1.12        2.54      4.62 o
   4  14   6       11.62        5.98      5.65 o
   5  14   6        9.92       12.88      6.48 o
   6  14   6        0.81        0.91      8.58 o
  -8  15   6        0.21        0.74      2.01 o
  -7  15   6       13.02       20.62      8.36 o
  -6  15   6       48.84       50.75      6.90 o
  -5  15   6      109.00      104.56      4.96 o
  -4  15   6       20.48       20.52      4.25 o
  -3  15   6        1.03        0.14      2.60 o
  -2  15   6      993.48     1156.78      9.34 o
  -1  15   6       22.26       14.31      3.89 o
   0  15   6       13.06       11.91      3.65 o
   1  15   6        8.27        2.99      4.19 o
   2  15   6        9.41        9.76      4.69 o
   3  15   6       31.13       25.44      5.32 o
   4  15   6        4.21        4.82      6.26 o
   5  15   6        1.14        2.49      6.98 o
   6  15   6        1.48       10.25     12.71 o
  -7  16   6        5.41       10.10      7.98 o
  -6  16   6       12.61       12.79      7.20 o
  -5  16   6        5.30        5.51      5.14 o
  -4  16   6       49.50       49.57      4.61 o
  -3  16   6      174.92      173.49      4.89 o
  -2  16   6        6.28        5.21      3.85 o
  -1  16   6      214.66      219.98      6.10 o
   0  16   6       31.20       28.83      4.38 o
   1  16   6       14.68       17.64      4.27 o
   2  16   6       15.90       15.86      5.14 o
   3  16   6       33.98       38.30      6.07 o
   4  16   6       21.36       21.44      7.32 o
   5  16   6       13.38       21.42     10.27 o
  -7  17   6       10.26       15.28      9.64 o
  -6  17   6        8.31        8.75      7.84 o
  -5  17   6       26.60       24.41      5.33 o
  -4  17   6      128.89      115.89      5.29 o
  -3  17   6      218.49      233.37      5.87 o
  -2  17   6      567.05      641.11      8.37 o
  -1  17   6      101.96       91.77      4.66 o
   0  17   6       28.83       19.60      4.83 o
   1  17   6       36.34       33.30      4.74 o
   2  17   6        1.42        0.16      1.13 o
   3  17   6        9.61       12.44      6.13 o
   4  17   6        0.17        1.20      4.25 o
   5  17   6        8.99        9.93      9.77 o
  -6  18   6        0.32       -0.12      3.29 o
  -5  18   6       43.26       33.54      5.77 o
  -4  18   6       21.25       21.18      5.12 o
  -3  18   6       30.15       30.13      5.07 o
  -2  18   6       98.22      103.50      5.00 o
  -1  18   6       37.93       33.50      5.02 o
   0  18   6      105.26       97.46      5.16 o
   1  18   6       42.98       39.15      6.44 o
   2  18   6        6.58        1.52      4.08 o
   3  18   6       12.43       10.45      6.92 o
   4  18   6        5.67        2.57      4.53 o
  -6  19   6        3.47        7.24     11.55 o
  -5  19   6       20.15       19.65      5.75 o
  -4  19   6        0.07       -0.35      3.60 o
  -3  19   6       15.12       18.31      6.09 o
  -2  19   6      126.72      118.19      5.26 o
  -1  19   6       79.76       71.71      5.66 o
   0  19   6       80.61       71.04      5.75 o
   1  19   6       29.16       31.74      6.41 o
   2  19   6        1.77        2.55      7.89 o
   3  19   6        0.06        0.71      6.00 o
   4  19   6        0.01        1.95     14.85 o
  -5  20   6        3.04        6.52      7.06 o
  -4  20   6       12.21       15.06      6.63 o
  -3  20   6        0.63        0.49      5.65 o
  -2  20   6        7.06        8.89      5.64 o
  -1  20   6       27.29       18.37      6.34 o
   0  20   6       12.59        8.78      7.50 o
   1  20   6       47.51       39.93      7.43 o
   2  20   6       17.81       17.52      8.18 o
   3  20   6        0.00        1.32      3.31 o
  -5  21   6        0.69        0.87      4.26 o
  -4  21   6        7.75        3.10      7.58 o
  -3  21   6        0.62        3.14      7.80 o
  -2  21   6       14.78       16.43      6.40 o
  -1  21   6       67.96       71.88      6.26 o
   0  21   6       17.48       15.09      6.85 o
   1  21   6        2.80        2.39      7.54 o
   2  21   6        0.24        1.74      6.56 o
   3  21   6        1.67        3.93     10.02 o
  -4  22   6        0.19        7.39     13.55 o
  -3  22   6        0.06        3.56      8.86 o
  -2  22   6        2.26        9.15      7.65 o
  -1  22   6       61.89       53.94      6.99 o
   0  22   6        0.22        2.03      8.89 o
   1  22   6        1.33        2.96      8.77 o
   2  22   6       12.01       10.54      9.07 o
  -2  23   6        3.47        3.80      8.33 o
  -1  23   6       77.17       79.04      7.56 o
   0  23   6        2.21        2.00      7.55 o
 -10   1   7        0.26        4.35     10.63 o
  -9   1   7       67.91       65.55      7.99 o
  -8   1   7       97.50       94.87      5.78 o
  -7   1   7      418.36      428.23      8.30 o
  -6   1   7       31.34       29.15      4.28 o
  -5   1   7      370.70      353.69      6.37 o
  -4   1   7      447.69      455.63      4.31 o
  -3   1   7      139.35      116.19      2.53 o
  -2   1   7       23.24       23.63      2.07 o
  -1   1   7     1357.51     1549.82     11.53 o
   0   1   7       36.57       32.62      1.98 o
   1   1   7       14.05       12.42      1.91 o
   2   1   7        0.24        0.23      1.97 o
   3   1   7      156.66      171.52      3.62 o
   4   1   7      304.66      298.42      5.73 o
   5   1   7       12.72       10.28      5.48 o
   6   1   7        1.36        4.63      7.43 o
   7   1   7       64.22       73.72      7.43 o
 -10   2   7        7.13       10.64      8.69 o
  -9   2   7       15.68       12.86      7.80 o
  -8   2   7      114.54      103.11     13.72 o
  -7   2   7     1271.20     1430.46     14.09 o
  -6   2   7      928.75      972.57     11.77 o
  -5   2   7      116.31      121.96      3.27 o
  -4   2   7       17.87       16.42      2.09 o
  -3   2   7        0.06       -0.77      1.53 o
  -2   2   7       54.97       60.48      2.28 o
  -1   2   7       81.42       74.55      2.81 o
   0   2   7      685.73      772.12      5.11 o
   1   2   7      146.24      151.46      2.93 o
   2   2   7       76.37       65.39      2.31 o
   3   2   7      173.60      147.56      3.78 o
   4   2   7       29.34       26.86      3.37 o
   5   2   7      223.85      230.63      6.09 o
   6   2   7        7.01        6.17      7.12 o
   7   2   7       31.37       33.78      8.18 o
 -10   3   7        8.59       14.64     10.84 o
  -9   3   7        5.38        5.55      7.15 o
  -8   3   7       63.63       55.03      6.43 o
  -7   3   7      222.18      251.45      6.70 o
  -6   3   7       69.24       76.63      3.80 o
  -5   3   7      213.57      213.00      4.08 o
  -4   3   7      131.82      121.37      2.57 o
  -3   3   7       32.62       28.89      2.39 o
  -2   3   7      277.46      295.62      4.00 o
  -1   3   7     3063.73     3370.13     13.17 o
   0   3   7      241.48      231.22      2.84 o
   1   3   7      189.11      209.39      4.74 o
   2   3   7       37.27       30.38      2.20 o
   3   3   7        0.04        0.60      1.75 o
   4   3   7      667.74      721.01      8.31 o
   5   3   7      107.28      126.43      5.15 o
   6   3   7        2.70        2.12      3.31 o
   7   3   7       12.94       17.40      8.85 o
  -9   4   7        1.49        1.89     11.02 o
  -8   4   7       34.69       28.38      6.56 o
  -7   4   7      445.09      429.05      8.08 o
  -6   4   7       45.21       39.70      3.89 o
  -5   4   7      381.79      387.97      4.97 o
  -4   4   7      352.63      346.43      3.93 o
  -3   4   7      111.54      107.52      3.35 o
  -2   4   7      269.59      299.72      4.06 o
  -1   4   7      325.50      330.09      3.82 o
   0   4   7      154.73      175.32      2.89 o
   1   4   7      152.30      139.21      2.66 o
   2   4   7       11.38       12.29      2.27 o
   3   4   7        4.64        4.38      2.43 o
   4   4   7      121.30      126.32      4.06 o
   5   4   7       12.38       15.64      4.82 o
   6   4   7       48.46       54.05      6.39 o
   7   4   7        5.29        1.38      8.00 o
  -9   5   7       22.80       25.73     12.50 o
  -8   5   7       25.66       20.01      6.93 o
  -7   5   7       22.06       18.16      5.43 o
  -6   5   7      202.79      190.38      5.52 o
  -5   5   7       23.98       24.22      2.92 o
  -4   5   7      118.07      128.68      3.21 o
  -3   5   7      456.13      519.31      5.03 o
  -2   5   7       50.93       40.95      2.48 o
  -1   5   7      575.02      662.62      5.15 o
   0   5   7       23.14       20.69      1.77 o
   1   5   7       57.78       51.47      2.03 o
   2   5   7      209.81      180.97      4.28 o
   3   5   7       90.51       93.82      3.14 o
   4   5   7       70.78       70.55      3.81 o
   5   5   7        6.93        8.39      6.02 o
   6   5   7        0.61       -0.04      1.99 o
   7   5   7        1.85        2.38      4.99 o
  -9   6   7        7.19        5.69     10.46 o
  -8   6   7      102.42       83.69     10.67 o
  -7   6   7       24.70       15.93      5.32 o
  -6   6   7        1.09        5.84      3.75 o
  -5   6   7      330.76      342.96      4.78 o
  -4   6   7      654.24      663.34      6.04 o
  -3   6   7      273.92      296.76      4.06 o
  -2   6   7      580.01      609.95      6.30 o
  -1   6   7       18.43       15.93      1.89 o
   0   6   7      692.95      745.32      4.80 o
   1   6   7       29.38       27.49      1.84 o
   2   6   7       47.22       39.17      2.78 o
   3   6   7      135.50      123.80      3.35 o
   4   6   7      191.91      189.62      4.93 o
   5   6   7        0.35        4.40      5.77 o
   6   6   7       17.66       14.56      6.37 o
   7   6   7        0.01        0.94      3.90 o
  -9   7   7        4.54        1.80      7.59 o
  -8   7   7       14.23       12.00      8.88 o
  -7   7   7        4.00        1.99      5.72 o
  -6   7   7       76.86       62.02      4.24 o
  -5   7   7      191.93      180.54      3.74 o
  -4   7   7       87.03       85.46      2.83 o
  -3   7   7      533.35      565.14      5.53 o
  -2   7   7       71.76       76.58      3.47 o
  -1   7   7      344.19      380.60      5.41 o
   0   7   7      146.26      146.66      2.24 o
   1   7   7      187.52      158.90      2.76 o
   2   7   7      235.38      245.17      4.16 o
   3   7   7      103.12      102.13      3.23 o
   4   7   7      304.70      337.87      6.95 o
   5   7   7        5.06        5.13      6.11 o
   6   7   7       23.44       21.77      6.60 o
   7   7   7        0.14       -0.68      3.71 o
  -9   8   7        3.12       -2.36      8.92 o
  -8   8   7       54.23       48.60      8.52 o
  -7   8   7      124.60      103.34      5.61 o
  -6   8   7       50.38       47.66      5.12 o
  -5   8   7      132.55      139.23      4.57 o
  -4   8   7        2.18        0.55      0.75 o
  -3   8   7      392.57      387.19      4.31 o
  -2   8   7        2.06        2.72      2.22 o
  -1   8   7      505.44      523.85      6.15 o
   0   8   7      243.80      228.50      3.25 o
   1   8   7      147.81      138.57      2.75 o
   2   8   7       15.38       13.36      2.51 o
   3   8   7        5.40        5.03      3.54 o
   4   8   7      113.70      115.55      4.30 o
   5   8   7       29.28       17.83      6.33 o
   6   8   7        7.19        8.68      6.53 o
   7   8   7        2.73        0.05      7.48 o
  -9   9   7        0.50       -0.13      2.87 o
  -8   9   7        2.78        2.93      3.74 o
  -7   9   7       62.14       66.67      6.15 o
  -6   9   7       15.47       17.90      5.24 o
  -5   9   7        0.24        2.66      5.08 o
  -4   9   7       76.89       66.34      2.84 o
  -3   9   7       14.64       10.44      2.32 o
  -2   9   7      180.23      184.72      3.36 o
  -1   9   7      423.47      440.75      4.71 o
   0   9   7        2.03        2.56      2.68 o
   1   9   7        7.22        6.52      2.50 o
   2   9   7       59.77       54.35      2.84 o
   3   9   7        3.67        6.72      3.78 o
   4   9   7        0.23        2.64      5.41 o
   5   9   7       85.55       66.83      7.28 o
   6   9   7        0.04        1.75      6.07 o
  -9  10   7        3.16        4.81     10.79 o
  -8  10   7       10.13        7.81      7.01 o
  -7  10   7        1.08        2.65      8.58 o
  -6  10   7        1.10        5.12      5.93 o
  -5  10   7       11.45        8.04      4.28 o
  -4  10   7      188.13      186.92      3.88 o
  -3  10   7       25.32       19.97      2.45 o
  -2  10   7        2.22        2.18      2.16 o
  -1  10   7       64.85       62.32      2.75 o
   0  10   7      170.76      169.20      4.01 o
   1  10   7       14.02       12.26      3.18 o
   2  10   7      129.20      140.49      3.57 o
   3  10   7        8.86        2.63      2.45 o
   4  10   7        0.26       -0.11      0.93 o
   5  10   7        5.41        7.18      6.08 o
   6  10   7        0.00        2.76      8.41 o
  -8  11   7       25.87       23.84      7.83 o
  -7  11   7       28.32       37.90      6.36 o
  -6  11   7        2.31        1.99      1.91 o
  -5  11   7       23.97       25.81      4.75 o
  -4  11   7      147.18      139.86      3.33 o
  -3  11   7      647.05      684.22      6.93 o
  -2  11   7      178.56      193.72      3.98 o
  -1  11   7      278.63      260.04      5.94 o
   0  11   7      153.33      165.02      3.79 o
   1  11   7        0.69        0.80      1.36 o
   2  11   7      153.92      150.80      4.86 o
   3  11   7       79.15       70.25      4.15 o
   4  11   7        3.68        2.49      5.27 o
   5  11   7       28.02       29.41      6.20 o
   6  11   7       25.56       26.90      6.71 o
  -8  12   7        1.29        2.90      6.25 o
  -7  12   7        0.87        4.30      6.77 o
  -6  12   7      630.36      615.62     10.43 o
  -5  12   7        2.95        1.84      3.13 o
  -4  12   7       24.40       23.44      3.13 o
  -3  12   7       73.63       73.61      2.73 o
  -2  12   7       25.11       25.46      3.53 o
  -1  12   7      231.97      225.25      4.88 o
   0  12   7      468.21      492.54      6.29 o
   1  12   7       20.66       18.82      3.77 o
   2  12   7       28.20       29.55      4.37 o
   3  12   7        4.63        7.60      5.59 o
   4  12   7        2.02        0.99      4.94 o
   5  12   7       30.31       22.87      6.17 o
   6  12   7        8.48       10.01      6.98 o
  -8  13   7        1.06        2.22      8.66 o
  -7  13   7        1.36        2.46      5.61 o
  -6  13   7       76.54       67.12      6.30 o
  -5  13   7      109.27       99.15      4.01 o
  -4  13   7        1.30        1.79      3.22 o
  -3  13   7      107.09      114.11      2.90 o
  -2  13   7      255.41      287.10      5.43 o
  -1  13   7       43.03       34.96      3.92 o
   0  13   7       14.66       11.26      3.73 o
   1  13   7        2.85        3.84      4.13 o
   2  13   7        1.91        3.77      4.59 o
   3  13   7        4.06        6.07      5.95 o
   4  13   7       50.80       59.54      6.18 o
   5  13   7       38.03       33.24      7.62 o
   6  13   7        0.06        0.85      8.55 o
  -8  14   7        0.00        3.52      4.46 o
  -7  14   7        2.42        2.26      6.99 o
  -6  14   7        0.22        0.47      1.46 o
  -5  14   7        7.03        9.94      4.93 o
  -4  14   7       83.88       78.86      4.07 o
  -3  14   7       62.31       42.86      3.66 o
  -2  14   7        0.02        1.51      3.06 o
  -1  14   7       78.85       69.55      3.95 o
   0  14   7      672.35      771.70      8.10 o
   1  14   7       43.86       40.29      4.41 o
   2  14   7       40.98       35.98      4.69 o
   3  14   7        0.61        1.29      5.83 o
   4  14   7        4.52       10.42      6.41 o
   5  14   7       19.75       17.52      7.18 o
  -7  15   7        0.00        0.17      4.17 o
  -6  15   7        0.07        0.91      1.92 o
  -5  15   7       17.87       23.78      5.12 o
  -4  15   7        0.12       -0.27      1.47 o
  -3  15   7        9.13        6.62      3.94 o
  -2  15   7        0.00        2.22      3.68 o
  -1  15   7      230.08      225.45      5.42 o
   0  15   7       51.17       51.41      4.14 o
   1  15   7       52.59       55.09      4.56 o
   2  15   7       79.42       76.04      4.65 o
   3  15   7        0.61        4.52      6.59 o
   4  15   7       13.60        9.32      7.03 o
   5  15   7       11.51       18.74     10.28 o
  -7  16   7       15.12       20.94      8.56 o
  -6  16   7       12.99        6.16      5.40 o
  -5  16   7        0.66        3.60      5.39 o
  -4  16   7      131.84      123.96      5.37 o
  -3  16   7        0.19        0.12      3.63 o
  -2  16   7      128.82      116.46      4.39 o
  -1  16   7       56.31       45.32      4.71 o
   0  16   7        3.20        0.65      1.16 o
   1  16   7       88.95       89.89      4.96 o
   2  16   7       97.46      110.11      5.62 o
   3  16   7       12.36        7.45      6.08 o
   4  16   7        5.43        6.60      7.91 o
   5  16   7        2.20        7.29     10.55 o
  -7  17   7       19.19       15.47      9.26 o
  -6  17   7        0.31        0.74      6.86 o
  -5  17   7        1.96        0.84      2.00 o
  -4  17   7        0.03        0.79      1.58 o
  -3  17   7       59.73       54.11      5.85 o
  -2  17   7       14.02       12.83      5.50 o
  -1  17   7        9.77       16.95      5.07 o
   0  17   7        6.58       11.38      5.55 o
   1  17   7      196.65      210.62      5.65 o
   2  17   7        0.07        1.19      1.88 o
   3  17   7        9.94       14.97      7.06 o
   4  17   7        4.97        1.94      3.51 o
  -6  18   7        0.12       -1.36      7.44 o
  -5  18   7        5.47        6.46      5.78 o
  -4  18   7        0.06       -0.13      2.15 o
  -3  18   7       23.22       20.08      6.04 o
  -2  18   7      298.80      340.80      6.85 o
  -1  18   7      110.98      121.86      5.25 o
   0  18   7        9.50        9.27      6.07 o
   1  18   7       91.86       87.00      6.56 o
   2  18   7       23.35       20.04      6.15 o
   3  18   7       34.97       36.78      7.41 o
   4  18   7       12.15       18.73      8.79 o
  -5  19   7       12.14       24.21      6.20 o
  -4  19   7        4.34       -0.71      7.44 o
  -3  19   7       11.08       11.42      8.00 o
  -2  19   7        0.62        1.97      5.97 o
  -1  19   7       43.28       51.69      5.56 o
   0  19   7        0.85        0.36      4.03 o
   1  19   7        0.16        0.10      7.73 o
   2  19   7        3.80       10.68      8.57 o
   3  19   7        2.54        0.64      5.42 o
  -5  20   7       14.59       18.46      7.43 o
  -4  20   7        3.06        0.11      5.08 o
  -3  20   7       11.74       11.94      8.15 o
  -2  20   7       22.05       17.29      6.03 o
  -1  20   7       41.45       34.34      6.96 o
   0  20   7        0.47       -0.47      4.76 o
   1  20   7        1.06        3.23      6.39 o
   2  20   7        9.61       11.83      8.79 o
  -4  21   7        2.15        4.79      8.17 o
  -3  21   7        1.10        5.49      9.65 o
  -2  21   7       14.97       20.60      6.62 o
  -1  21   7       32.64       31.47      6.69 o
   0  21   7        5.90        6.98      8.27 o
   1  21   7       10.02       14.61      8.95 o
   2  21   7        1.39        4.25      6.44 o
  -3  22   7       20.73       28.44     10.47 o
  -2  22   7       25.29       28.14      7.67 o
  -1  22   7       48.92       57.25      7.83 o
   0  22   7       10.80       14.58      7.55 o
  -9   0   8        2.18        3.74     11.46 o
  -8   0   8        4.45        5.60      9.53 o
  -7   0   8      582.53      601.56     18.26 o
  -6   0   8       26.13       25.16      6.14 o
  -5   0   8       30.93       29.75      4.08 o
  -4   0   8       66.40       58.12      3.95 o
  -3   0   8        0.07       -0.24      1.91 o
  -2   0   8       98.31       90.03      3.53 o
  -1   0   8        0.28        0.31      3.67 o
   0   0   8        1.99        3.19      3.10 o
   1   0   8       45.78       43.74      3.06 o
   2   0   8      109.14       90.07      3.68 o
   3   0   8      228.79      248.36      5.58 o
   4   0   8      119.75      111.69      6.29 o
   5   0   8       21.05       17.87      8.20 o
   6   0   8      116.34      118.89     11.61 o
   7   0   8        0.00        2.30     13.08 o
  -9   1   8        0.26       -0.97     10.51 o
  -8   1   8       21.65       18.46      6.52 o
  -7   1   8       28.39       25.77      5.64 o
  -6   1   8        0.73        0.41      4.75 o
  -5   1   8      410.33      395.43      5.29 o
  -4   1   8       92.31       92.51      2.73 o
  -3   1   8       60.88       57.04      2.41 o
  -2   1   8      284.38      285.46      5.39 o
  -1   1   8        7.60        7.86      2.34 o
   0   1   8      457.63      521.12      4.98 o
   1   1   8        1.63       -0.06      1.30 o
   2   1   8       39.53       36.41      2.66 o
   3   1   8      319.27      344.16      4.53 o
   4   1   8        0.11        2.93      4.26 o
   5   1   8        4.68        2.84      3.39 o
   6   1   8       13.66       23.93      8.20 o
   7   1   8        3.70        3.67      7.81 o
  -9   2   8        1.37        0.96      6.00 o
  -8   2   8        2.82        4.88      7.91 o
  -7   2   8        1.73        2.80      5.49 o
  -6   2   8       76.19       76.13      4.94 o
  -5   2   8       18.60       16.11      3.29 o
  -4   2   8       20.07       18.33      2.35 o
  -3   2   8       61.89       49.40      2.31 o
  -2   2   8       10.05       10.62      2.56 o
  -1   2   8      158.55      159.72      3.46 o
   0   2   8       21.90       18.07      2.10 o
   1   2   8        2.24        1.31      0.76 o
   2   2   8       30.69       23.96      2.58 o
   3   2   8       42.75       40.98      2.83 o
   4   2   8        2.32        1.74      4.01 o
   5   2   8       19.68       13.85      6.74 o
   6   2   8        1.49        3.49      7.51 o
   7   2   8        4.90       10.09      9.04 o
  -9   3   8        3.51        4.00      8.34 o
  -8   3   8        6.99        9.12      6.68 o
  -7   3   8      205.96      235.87      6.76 o
  -6   3   8      109.21      100.72      4.16 o
  -5   3   8     1123.06     1162.89      8.37 o
  -4   3   8       53.95       45.74      2.36 o
  -3   3   8       15.60       14.70      2.48 o
  -2   3   8       10.36        5.91      2.49 o
  -1   3   8      350.95      335.31      4.33 o
   0   3   8       81.32       95.07      2.79 o
   1   3   8        3.57        4.63      2.20 o
   2   3   8       74.55       70.56      2.64 o
   3   3   8       44.93       42.31      2.99 o
   4   3   8        0.07        1.22      1.70 o
   5   3   8       12.84       15.46      6.54 o
   6   3   8       11.13        8.47      7.94 o
   7   3   8       28.82       31.23      8.44 o
  -9   4   8       27.08       41.10     10.40 o
  -8   4   8        4.75        7.69      6.80 o
  -7   4   8      188.95      171.60      5.99 o
  -6   4   8        6.77       11.23      3.99 o
  -5   4   8       85.53       86.45      3.10 o
  -4   4   8      103.28       99.36      2.55 o
  -3   4   8       25.80       27.05      3.40 o
  -2   4   8       16.66       13.78      2.48 o
  -1   4   8       22.32       18.84      2.13 o
   0   4   8      114.29      115.16      2.48 o
   1   4   8       45.79       50.12      2.31 o
   2   4   8        2.90        1.81      2.03 o
   3   4   8        0.00        0.11      2.33 o
   4   4   8       46.12       48.83      3.70 o
   5   4   8       21.95       19.12      6.95 o
   6   4   8       41.04       34.96      7.74 o
   7   4   8        1.48        6.93      8.98 o
  -9   5   8        1.54        2.04      9.12 o
  -8   5   8        9.35        3.30      8.98 o
  -7   5   8       31.13       33.06      5.66 o
  -6   5   8       42.05       43.11      3.60 o
  -5   5   8      417.64      417.11      6.79 o
  -4   5   8       68.69       65.53      2.83 o
  -3   5   8      306.58      303.86      6.07 o
  -2   5   8      315.87      339.41      4.39 o
  -1   5   8       64.06       69.69      2.14 o
   0   5   8        1.89        1.36      1.39 o
   1   5   8       98.23       85.11      2.53 o
   2   5   8      152.10      155.50      3.75 o
   3   5   8       15.06        9.95      3.25 o
   4   5   8      107.02      109.48      3.70 o
   5   5   8      132.69      132.79      6.59 o
   6   5   8        0.03        1.24      8.46 o
  -9   6   8        2.85       -1.43     76.09 o
  -8   6   8       20.02       13.08     11.18 o
  -7   6   8       13.90       21.18      6.23 o
  -6   6   8        7.49        8.16      4.08 o
  -5   6   8       72.20       70.88      4.22 o
  -4   6   8        0.14        0.11      0.68 o
  -3   6   8       14.70       13.09      3.41 o
  -2   6   8        1.29        0.23      0.50 o
  -1   6   8      291.59      325.46      4.22 o
   0   6   8      102.07      107.64      2.53 o
   1   6   8        0.44        0.09      2.09 o
   2   6   8      116.66      101.72      3.36 o
   3   6   8        8.27        4.25      1.58 o
   4   6   8       54.98       50.22      4.05 o
   5   6   8      127.99      129.57      6.14 o
   6   6   8        1.29        3.62      8.05 o
  -9   7   8        0.27        1.31      8.88 o
  -8   7   8       40.38       44.95      8.56 o
  -7   7   8      163.45      146.92      7.64 o
  -6   7   8       13.93       10.91      4.54 o
  -5   7   8       16.93       10.23      3.51 o
  -4   7   8      283.01      293.18      4.55 o
  -3   7   8       51.42       47.95      3.76 o
  -2   7   8        9.15        6.35      2.73 o
  -1   7   8       31.90       25.18      2.75 o
   0   7   8      207.54      218.58      4.12 o
   1   7   8        0.19        0.65      1.58 o
   2   7   8       38.14       28.93      3.27 o
   3   7   8       10.39       12.89      3.23 o
   4   7   8       13.36       18.04      4.62 o
   5   7   8       15.82       12.88      7.07 o
   6   7   8        0.01       -0.51      7.19 o
  -9   8   8        4.34       11.40     11.52 o
  -8   8   8        5.56        6.28      8.65 o
  -7   8   8        0.07       -1.61      5.54 o
  -6   8   8       86.82       64.42      5.79 o
  -5   8   8       22.37       20.66      3.58 o
  -4   8   8       26.64       24.10      2.93 o
  -3   8   8      535.21      528.13      6.68 o
  -2   8   8       17.84       19.37      3.12 o
  -1   8   8      169.22      169.15      4.89 o
   0   8   8        2.19        1.72      1.16 o
   1   8   8       51.29       55.46      3.15 o
   2   8   8        0.91        4.54      3.40 o
   3   8   8       90.96      103.21      3.63 o
   4   8   8        1.19        0.06      3.34 o
   5   8   8       16.93       14.39      7.09 o
   6   8   8        0.48        2.01      6.84 o
  -9   9   8        1.16        0.48      1.88 o
  -8   9   8        0.96        1.07      6.43 o
  -7   9   8        1.03       -2.13      4.26 o
  -6   9   8       11.87        6.27      5.22 o
  -5   9   8       19.19       21.09      3.68 o
  -4   9   8       55.40       44.77      3.09 o
  -3   9   8      164.84      167.78      4.34 o
  -2   9   8       66.85       63.21      2.90 o
  -1   9   8      327.79      334.55      7.34 o
   0   9   8      296.47      293.71      5.88 o
   1   9   8      288.93      308.17      4.85 o
   2   9   8       13.02       13.03      3.86 o
   3   9   8        9.04        9.40      3.94 o
   4   9   8        5.67        0.83      2.64 o
   5   9   8      116.17      114.70      7.00 o
   6   9   8       26.85       23.96      7.95 o
  -8  10   8       14.38       10.01     10.36 o
  -7  10   8        1.41        1.31      3.87 o
  -6  10   8        0.00        1.11      5.77 o
  -5  10   8      252.31      244.95      4.59 o
  -4  10   8        6.08        2.03      1.52 o
  -3  10   8        0.83        0.87      0.75 o
  -2  10   8      189.83      160.98      4.22 o
  -1  10   8       13.50       18.69      3.47 o
   0  10   8        1.91        6.26      3.50 o
   1  10   8      318.65      318.74      5.50 o
   2  10   8      265.41      276.73      6.35 o
   3  10   8       10.77        8.65      5.16 o
   4  10   8       29.35       29.09      5.97 o
   5  10   8       33.34       29.48      6.73 o
   6  10   8        0.35        0.71      1.56 o
  -8  11   8       11.50        8.02      8.09 o
  -7  11   8       50.22       45.77      7.55 o
  -6  11   8       69.23       61.96      5.96 o
  -5  11   8        5.23        6.12      4.05 o
  -4  11   8        5.22        6.97      3.53 o
  -3  11   8      231.96      253.36      4.49 o
  -2  11   8      375.93      406.05      6.11 o
  -1  11   8      209.73      211.96      5.46 o
   0  11   8      163.24      177.59      4.47 o
   1  11   8       33.04       31.40      4.47 o
   2  11   8        3.72        4.24      4.85 o
   3  11   8        1.16        3.53      5.49 o
   4  11   8        3.37        0.22      0.73 o
   5  11   8        7.86        7.78      8.33 o
  -8  12   8        9.88        1.91      2.66 o
  -7  12   8        0.58       -0.15      6.23 o
  -6  12   8      129.58      100.92      5.49 o
  -5  12   8       18.18       14.00      3.98 o
  -4  12   8       62.83       61.17      3.60 o
  -3  12   8      195.62      201.01      4.17 o
  -2  12   8      118.08      118.91      4.10 o
  -1  12   8      197.59      198.64      4.97 o
   0  12   8      396.51      428.38      6.92 o
   1  12   8       61.16       51.65      4.90 o
   2  12   8        5.04        5.85      5.03 o
   3  12   8        9.66        6.96      5.54 o
   4  12   8        2.01        1.26      5.22 o
   5  12   8        0.37        2.51      6.02 o
  -8  13   8       12.65       10.23      9.42 o
  -7  13   8        0.42       -1.09      3.99 o
  -6  13   8       10.38        6.66      5.68 o
  -5  13   8        2.29        0.14      1.09 o
  -4  13   8        0.00        4.56      4.37 o
  -3  13   8        0.32        2.51      3.01 o
  -2  13   8      328.49      353.67      6.14 o
  -1  13   8       17.83       20.01      4.20 o
   0  13   8      115.76      131.52      4.25 o
   1  13   8      100.40      111.34      5.62 o
   2  13   8       76.18       74.80      5.76 o
   3  13   8       30.86       25.64      5.47 o
   4  13   8        0.10        0.58      2.31 o
   5  13   8       21.53       22.86      8.35 o
  -7  14   8        2.01       -0.78      6.98 o
  -6  14   8       97.55      100.00      6.95 o
  -5  14   8        4.69        0.09      1.18 o
  -4  14   8      104.23      101.96      4.73 o
  -3  14   8      220.77      245.25      5.70 o
  -2  14   8      407.21      450.80      6.93 o
  -1  14   8      105.57      105.25      4.46 o
   0  14   8        2.79        7.76      4.18 o
   1  14   8       14.18       16.80      4.96 o
   2  14   8       15.41       14.10      6.37 o
   3  14   8       18.55       19.57      7.90 o
   4  14   8        0.00        0.01      1.36 o
   5  14   8        0.41        2.07      5.99 o
  -7  15   8       11.80       14.74      8.26 o
  -6  15   8        3.08        1.54      7.56 o
  -5  15   8       31.94       43.36      6.23 o
  -4  15   8       10.32        5.21      6.04 o
  -3  15   8      130.56      130.62      4.77 o
  -2  15   8      160.09      147.28      4.68 o
  -1  15   8        0.01        3.28      4.51 o
   0  15   8      106.26      104.01      4.86 o
   1  15   8        0.57        1.64      5.27 o
   2  15   8        5.14        7.22      6.34 o
   3  15   8        5.23        0.86      8.21 o
   4  15   8        8.00        7.88      7.10 o
  -7  16   8        8.56        6.40      8.75 o
  -6  16   8       26.08       38.57      8.66 o
  -5  16   8       95.30      104.07      7.68 o
  -4  16   8        3.72        2.85      3.84 o
  -3  16   8       11.99       16.71      5.18 o
  -2  16   8       50.02       52.44      4.54 o
  -1  16   8      366.96      412.33      8.01 o
   0  16   8      212.77      221.47      6.65 o
   1  16   8        1.32        6.83      5.33 o
   2  16   8       73.78       80.04      5.70 o
   3  16   8       13.66       16.00      8.09 o
   4  16   8        4.84        7.49      8.55 o
  -6  17   8       11.87       17.81      8.79 o
  -5  17   8        2.37        3.11      6.94 o
  -4  17   8       12.84        8.39      7.20 o
  -3  17   8       73.02       75.50      6.34 o
  -2  17   8       32.90       33.69      4.93 o
  -1  17   8       27.01       33.22      5.37 o
   0  17   8        6.77        1.50      1.98 o
   1  17   8       64.43       68.54      5.33 o
   2  17   8       54.54       61.93      6.49 o
   3  17   8        0.06        0.70      3.71 o
  -6  18   8        0.05        2.70      8.78 o
  -5  18   8        0.00       -0.75      5.15 o
  -4  18   8        8.79        9.44      8.03 o
  -3  18   8        4.36        1.73      7.07 o
  -2  18   8       59.71       66.43      6.57 o
  -1  18   8       14.98       13.32      5.82 o
   0  18   8       11.77       15.72      6.16 o
   1  18   8        6.89        7.13      6.20 o
   2  18   8        0.06        3.27      4.13 o
   3  18   8        0.01        0.46      6.45 o
  -5  19   8        7.43       10.67     11.11 o
  -4  19   8        3.24        7.23      8.46 o
  -3  19   8       14.67       15.51      7.68 o
  -2  19   8        0.00        3.16      8.19 o
  -1  19   8        9.01       12.11      6.68 o
   0  19   8        5.41        7.25      6.95 o
   1  19   8        2.46        7.74      7.35 o
   2  19   8        0.36       -1.12      7.62 o
  -4  20   8        2.87        2.30     10.95 o
  -3  20   8        0.79        5.03      8.93 o
  -2  20   8        1.53        4.73      6.77 o
  -1  20   8       71.74       73.06      7.30 o
   0  20   8        7.41        8.51      8.76 o
   1  20   8        3.05        5.32      7.45 o
  -3  21   8        4.19       11.28      8.99 o
  -2  21   8        0.31        1.55      5.33 o
  -1  21   8       19.69       23.24      7.62 o
   0  21   8        3.55        1.14      4.31 o
  -9   1   9        1.04       -0.79      5.74 o
  -8   1   9      117.91      106.16      6.80 o
  -7   1   9      100.51       97.23      5.77 o
  -6   1   9     1233.74     1405.56     13.96 o
  -5   1   9     1624.84     1775.82     12.25 o
  -4   1   9       69.55       66.43      3.02 o
  -3   1   9       18.33        9.74      2.74 o
  -2   1   9        7.29        7.52      2.90 o
  -1   1   9      162.85      178.93      3.97 o
   0   1   9       61.87       52.45      2.47 o
   1   1   9        7.68        7.92      2.56 o
   2   1   9        3.10        4.92      3.13 o
   3   1   9       90.40       89.99      3.17 o
   4   1   9       15.72       12.88      4.45 o
   5   1   9        0.24       -1.76      4.44 o
   6   1   9        1.82       -0.96      2.31 o
  -9   2   9       42.92       63.92      8.80 o
  -8   2   9       30.12       26.83      6.82 o
  -7   2   9       63.98       61.88      5.64 o
  -6   2   9      108.10      104.08      4.85 o
  -5   2   9      325.18      355.93      6.04 o
  -4   2   9      210.65      220.85      3.80 o
  -3   2   9       11.15        8.99      2.68 o
  -2   2   9      167.95      147.15      3.53 o
  -1   2   9        0.14       -0.04      0.87 o
   0   2   9      431.49      467.95      4.73 o
   1   2   9      192.25      200.30      4.14 o
   2   2   9      163.84      153.99      3.51 o
   3   2   9      163.53      162.46      3.96 o
   4   2   9       11.61       12.17      4.38 o
   5   2   9       29.51       12.42      7.56 o
   6   2   9       16.94       16.44      8.93 o
  -9   3   9        1.46        2.56     10.21 o
  -8   3   9        2.32        1.48      4.31 o
  -7   3   9      203.61      196.77      6.43 o
  -6   3   9       46.77       39.01      4.54 o
  -5   3   9     1318.09     1439.42     11.26 o
  -4   3   9      198.81      214.75      3.77 o
  -3   3   9        0.13        3.51      2.78 o
  -2   3   9        1.70       -0.05      3.31 o
  -1   3   9        3.57        4.27      2.79 o
   0   3   9       11.30       11.13      2.39 o
   1   3   9      150.33      171.01      3.78 o
   2   3   9       55.62       52.05      3.35 o
   3   3   9      177.55      181.47      4.04 o
   4   3   9       55.73       45.40      4.19 o
   5   3   9        3.20        5.15      6.82 o
   6   3   9        0.76        3.27      8.72 o
  -9   4   9        6.62        0.89      5.64 o
  -8   4   9       21.65       22.97      8.31 o
  -7   4   9      124.42      138.63      5.42 o
  -6   4   9       40.98       39.81      4.16 o
  -5   4   9       33.65       31.46      3.71 o
  -4   4   9       85.37       74.46      3.58 o
  -3   4   9      166.96      166.60      4.10 o
  -2   4   9       80.56       77.05      2.76 o
  -1   4   9       12.53        9.98      2.78 o
   0   4   9       15.51       13.15      2.53 o
   1   4   9        1.71        1.36      1.78 o
   2   4   9       78.07       70.83      3.25 o
   3   4   9       75.28       79.52      3.35 o
   4   4   9        0.99        2.51      4.41 o
   5   4   9        7.80        9.00      6.17 o
   6   4   9       10.61       11.73      8.74 o
  -9   5   9        0.00        0.65      2.08 o
  -8   5   9       34.52       35.73      7.93 o
  -7   5   9        7.51       11.06      5.99 o
  -6   5   9       96.25       74.92      4.27 o
  -5   5   9      157.90      135.99      3.95 o
  -4   5   9      517.51      538.12      6.89 o
  -3   5   9      665.03      658.66      7.36 o
  -2   5   9       44.18       46.02      2.83 o
  -1   5   9       81.41       80.10      2.80 o
   0   5   9        0.12        0.06      0.77 o
   1   5   9       57.73       61.40      2.84 o
   2   5   9       69.78       72.70      3.31 o
   3   5   9        1.31        6.02      3.64 o
   4   5   9        0.82        2.69      2.53 o
   5   5   9        6.96        4.18      6.35 o
   6   5   9        5.48        3.79      8.96 o
  -9   6   9        1.83       -0.32      3.71 o
  -8   6   9        5.33        9.16      8.85 o
  -7   6   9       11.21        6.94      7.17 o
  -6   6   9       15.12       11.92      5.38 o
  -5   6   9      104.61       96.16      3.66 o
  -4   6   9        0.21        1.95      3.80 o
  -3   6   9       16.07       12.96      3.44 o
  -2   6   9        1.41        2.57      3.11 o
  -1   6   9       39.50       38.74      3.13 o
   0   6   9      172.40      177.18      4.12 o
   1   6   9      270.81      275.58      4.28 o
   2   6   9      193.73      218.02      5.39 o
   3   6   9      205.27      211.11      4.33 o
   4   6   9        4.34        1.18      1.57 o
   5   6   9        4.52        3.14      6.85 o
   6   6   9        0.00        1.77      8.09 o
  -9   7   9        0.61        6.00     10.98 o
  -8   7   9       70.91       78.15      9.74 o
  -7   7   9      116.23      128.08      8.37 o
  -6   7   9       14.40       11.13      4.27 o
  -5   7   9        8.31        7.44      3.48 o
  -4   7   9        4.94        4.75      3.67 o
  -3   7   9       27.29       23.63      3.17 o
  -2   7   9      555.68      565.19      6.90 o
  -1   7   9        0.27        0.32      3.15 o
   0   7   9      289.37      295.54      4.62 o
   1   7   9        4.36        8.89      3.54 o
   2   7   9       38.55       38.89      3.68 o
   3   7   9       11.60       12.08      3.93 o
   4   7   9        6.56        3.89      4.00 o
   5   7   9        0.00        1.29      1.97 o
   6   7   9        0.18        4.02      8.74 o
  -8   8   9        8.47       10.15      9.12 o
  -7   8   9       19.99       24.57      8.78 o
  -6   8   9       12.98       11.36      4.65 o
  -5   8   9       28.90       19.60      3.66 o
  -4   8   9        4.42        5.51      3.98 o
  -3   8   9       41.41       34.76      3.45 o
  -2   8   9      163.26      173.83      4.64 o
  -1   8   9       88.36       80.52      4.27 o
   0   8   9      309.02      309.18      4.76 o
   1   8   9      353.60      390.23      5.98 o
   2   8   9      431.23      505.20      7.40 o
   3   8   9        8.55        9.09      4.56 o
   4   8   9       33.09       25.79      4.81 o
   5   8   9        0.03        0.98      6.12 o
  -8   9   9        0.32        0.63      7.52 o
  -7   9   9        3.41        7.57      8.11 o
  -6   9   9       58.69       51.94      4.52 o
  -5   9   9       19.13        9.29      3.98 o
  -4   9   9       64.13       52.42      3.90 o
  -3   9   9      166.79      152.39      4.04 o
  -2   9   9       89.38       87.93      4.62 o
  -1   9   9      155.06      133.29      5.31 o
   0   9   9      531.89      589.99      6.33 o
   1   9   9        4.33        5.56      3.90 o
   2   9   9        0.98        4.50      4.80 o
   3   9   9        0.08        0.67      5.08 o
   4   9   9        0.77        0.67      3.44 o
   5   9   9        2.58        6.98      9.45 o
  -8  10   9        2.43        0.37      1.94 o
  -7  10   9       84.81       70.41      7.84 o
  -6  10   9       85.34       89.83      4.78 o
  -5  10   9      182.04      174.31      4.32 o
  -4  10   9        2.55       -0.48      0.96 o
  -3  10   9        5.27        4.43      3.48 o
  -2  10   9      462.30      485.71      7.60 o
  -1  10   9      119.06      105.10      5.14 o
   0  10   9       77.01       91.05      3.38 o
   1  10   9       61.18       51.60      4.83 o
   2  10   9        0.02        0.65      4.46 o
   3  10   9       16.36       11.76      5.86 o
   4  10   9        0.10        1.66      6.50 o
   5  10   9        0.00       -0.13      4.49 o
  -8  11   9        0.00       -1.64      4.13 o
  -7  11   9        0.13        5.63      7.40 o
  -6  11   9      125.28      126.50      5.11 o
  -5  11   9       56.27       39.10      4.33 o
  -4  11   9        5.36        1.18      1.60 o
  -3  11   9       87.94       93.27      3.99 o
  -2  11   9       17.03       15.68      4.69 o
  -1  11   9       12.99        9.26      5.55 o
   0  11   9      677.94      729.24      9.84 o
   1  11   9      159.85      186.25      5.63 o
   2  11   9       21.88       20.70      5.24 o
   3  11   9       24.87       28.66      6.19 o
   4  11   9       10.67       12.46      6.29 o
   5  11   9        2.81        7.88      8.59 o
  -8  12   9       22.04       28.40     10.41 o
  -7  12   9        0.09        0.01      5.95 o
  -6  12   9        4.39        2.89      5.40 o
  -5  12   9       74.38       60.10      4.15 o
  -4  12   9        5.58        2.12      3.54 o
  -3  12   9       37.82       28.41      4.20 o
  -2  12   9      199.97      218.21      5.77 o
  -1  12   9        4.61        4.18      4.94 o
   0  12   9       15.79       13.53      4.86 o
   1  12   9       96.31      103.00      6.14 o
   2  12   9      116.70      130.93      5.83 o
   3  12   9        0.61        1.09      6.19 o
   4  12   9        2.00        4.24      6.79 o
  -7  13   9        0.40       -0.44      5.72 o
  -6  13   9        7.22        9.37      6.52 o
  -5  13   9        2.59        2.56      4.54 o
  -4  13   9      193.42      195.97      4.52 o
  -3  13   9       38.69       27.57      4.97 o
  -2  13   9      189.84      202.66      7.00 o
  -1  13   9        2.23        5.09      5.29 o
   0  13   9        1.74        0.77      1.33 o
   1  13   9        3.24        1.12      6.02 o
   2  13   9        6.64        8.11      7.09 o
   3  13   9        0.44        2.00      5.10 o
   4  13   9       15.82       20.65      6.97 o
  -7  14   9        0.39        2.33      7.58 o
  -6  14   9        1.07        0.46      7.82 o
  -5  14   9       20.78       25.00      6.82 o
  -4  14   9       68.91       69.50      5.02 o
  -3  14   9       24.96       21.81      5.25 o
  -2  14   9      107.38      118.25      5.45 o
  -1  14   9      422.05      504.10      7.80 o
   0  14   9        9.49       10.60      5.09 o
   1  14   9       30.55       39.46      5.88 o
   2  14   9        0.06        4.70      7.07 o
   3  14   9       30.15       30.57      9.33 o
   4  14   9        3.75       -0.11      6.70 o
  -7  15   9        1.70        3.68      9.94 o
  -6  15   9       25.60       15.32      8.06 o
  -5  15   9        5.64        6.62      8.40 o
  -4  15   9       52.05       58.17      5.53 o
  -3  15   9        5.62        4.12      5.24 o
  -2  15   9       32.35       37.51      5.41 o
  -1  15   9        0.52        6.05      4.27 o
   0  15   9       18.97       15.52      5.87 o
   1  15   9        7.55        8.24      6.03 o
   2  15   9       55.41       60.98      7.09 o
   3  15   9       26.94       34.13      9.52 o
  -6  16   9       21.65       21.72      9.23 o
  -5  16   9        1.62        0.88      6.23 o
  -4  16   9       14.09       13.59      7.00 o
  -3  16   9       40.26       34.28      5.54 o
  -2  16   9       25.93       21.53      6.24 o
  -1  16   9       55.67       60.73      5.65 o
   0  16   9       13.20       12.94      6.12 o
   1  16   9       20.67       21.65      6.82 o
   2  16   9        5.05        5.25      6.65 o
   3  16   9       11.91       18.27      8.82 o
  -6  17   9       17.23       25.54      9.79 o
  -5  17   9        2.82        3.15      8.20 o
  -4  17   9        0.70        3.98      7.92 o
  -3  17   9       57.43       52.82      6.74 o
  -2  17   9        0.40        3.67      5.27 o
  -1  17   9        4.65        7.39      5.85 o
   0  17   9        8.24       11.31      6.53 o
   1  17   9       40.19       46.84      6.77 o
   2  17   9       13.25        9.67      8.11 o
  -5  18   9        0.44       -0.76      2.71 o
  -4  18   9        2.72        0.27      5.09 o
  -3  18   9        7.50        5.46      7.76 o
  -2  18   9        0.98       -0.28      1.99 o
  -1  18   9        0.03        0.32      5.80 o
   0  18   9        0.85       -0.82      1.72 o
   1  18   9        2.34        8.98      6.82 o
   2  18   9        0.22       -0.40      7.55 o
  -4  19   9        0.53        3.70     10.45 o
  -3  19   9        0.85        0.98      1.52 o
  -2  19   9        4.73        4.07      8.16 o
  -1  19   9        0.10        2.63      8.62 o
   0  19   9        7.54       15.04      7.55 o
   1  19   9        3.20        3.30      7.50 o
  -3  20   9        0.11        0.41      1.53 o
  -2  20   9        2.21        5.75      9.38 o
  -1  20   9       20.29       27.87      8.72 o
   0  20   9        1.14        3.36      7.88 o
  -9   0  10       80.29      114.50     11.89 o
  -8   0  10      107.76      128.65     11.22 o
  -7   0  10       12.60        7.82      8.78 o
  -6   0  10      219.99      229.80      7.00 o
  -5   0  10      430.50      426.35     12.15 o
  -4   0  10        1.92        3.37      5.48 o
  -3   0  10        3.53        1.34      3.36 o
  -2   0  10        5.19        4.51      4.31 o
  -1   0  10        4.31        1.72      3.96 o
   0   0  10       75.01       68.64      5.15 o
   1   0  10       64.79       59.02      4.92 o
   2   0  10        4.57        5.60      4.73 o
   3   0  10       82.48       69.05      5.28 o
   4   0  10       75.81       70.89      6.84 o
   5   0  10        0.61       -2.30     11.21 o
  -9   1  10        1.97        1.16      2.70 o
  -8   1  10        1.72        3.17      7.34 o
  -7   1  10       62.35       65.13      6.61 o
  -6   1  10      544.81      616.45      8.44 o
  -5   1  10       88.87       86.63      4.38 o
  -4   1  10       35.00       39.27      3.50 o
  -3   1  10       48.66       41.95      3.16 o
  -2   1  10        7.07        4.34      3.54 o
  -1   1  10        3.28        4.88      3.02 o
   0   1  10       29.49       25.06      2.96 o
   1   1  10        0.13        0.91      2.30 o
   2   1  10        1.10       -0.08      0.56 o
   3   1  10        0.21        1.80      1.80 o
   4   1  10        7.43        3.69      3.02 o
   5   1  10        0.22       -0.91      3.20 o
  -9   2  10        8.81       17.26     10.79 o
  -8   2  10        0.00        0.93      8.22 o
  -7   2  10        1.75        2.93      6.36 o
  -6   2  10      183.82      204.69      6.14 o
  -5   2  10        2.21        0.47      1.68 o
  -4   2  10      917.99     1000.93      8.60 o
  -3   2  10        5.45        2.25      3.09 o
  -2   2  10       34.12       28.01      3.58 o
  -1   2  10        6.32        5.93      3.03 o
   0   2  10        0.02       -0.25      2.04 o
   1   2  10       10.06        8.30      3.24 o
   2   2  10       32.38       31.71      3.72 o
   3   2  10       42.29       38.86      3.85 o
   4   2  10        1.59        1.21      1.69 o
   5   2  10        1.16       -1.40      2.80 o
  -9   3  10        9.70       14.89     13.79 o
  -8   3  10       10.08       13.18      8.12 o
  -7   3  10      172.98      194.53      5.96 o
  -6   3  10      236.94      239.22      6.51 o
  -5   3  10      197.81      211.92      6.55 o
  -4   3  10      152.22      168.57      4.74 o
  -3   3  10        0.54        0.60      1.48 o
  -2   3  10       10.29       11.35      3.27 o
  -1   3  10        1.00        0.18      0.88 o
   0   3  10        8.38        4.74      2.87 o
   1   3  10       23.71       23.01      3.67 o
   2   3  10       44.14       39.81      3.77 o
   3   3  10       24.38       21.21      3.91 o
   4   3  10        1.12        0.58      1.88 o
   5   3  10        0.00        0.21      1.06 o
  -9   4  10        3.98       -1.21     11.41 o
  -8   4  10       11.77       15.85      9.63 o
  -7   4  10       54.72       54.95      6.48 o
  -6   4  10       10.48        7.10      5.24 o
  -5   4  10      211.90      221.63      6.55 o
  -4   4  10      227.91      255.51      4.89 o
  -3   4  10       58.20       50.50      3.89 o
  -2   4  10       72.58       67.11      3.37 o
  -1   4  10       20.90       15.53      3.31 o
   0   4  10       16.52       17.89      4.16 o
   1   4  10       28.25       22.49      3.50 o
   2   4  10        2.18        1.44      2.05 o
   3   4  10       12.24       11.11      4.14 o
   4   4  10       21.06       18.94      4.66 o
   5   4  10        0.80        0.29      1.45 o
  -8   5  10       14.66       23.27      9.21 o
  -7   5  10        2.33        0.99      5.87 o
  -6   5  10        2.33        2.23      3.50 o
  -5   5  10        8.67        9.88      5.48 o
  -4   5  10     1094.16     1265.86     11.61 o
  -3   5  10       71.50       61.74      4.06 o
  -2   5  10      142.89      136.35      3.79 o
  -1   5  10        0.28        0.08      3.94 o
   0   5  10        0.10        0.33      1.15 o
   1   5  10       23.25       23.47      3.86 o
   2   5  10       33.00       38.48      4.32 o
   3   5  10        0.06       -0.12      3.14 o
   4   5  10        2.50        4.84      3.38 o
   5   5  10       11.57       11.79      6.68 o
  -8   6  10        2.26        4.67      9.04 o
  -7   6  10       20.21       19.59      6.31 o
  -6   6  10        9.70        8.45      4.97 o
  -5   6  10       76.23       74.72      4.84 o
  -4   6  10      739.16      822.00      8.14 o
  -3   6  10       18.82       13.86      3.61 o
  -2   6  10      166.41      160.47      4.11 o
  -1   6  10        5.79        4.35      4.67 o
   0   6  10       34.71       26.94      3.78 o
   1   6  10        2.69        0.32      3.34 o
   2   6  10       97.77      100.98      4.75 o
   3   6  10       29.62       17.76      4.99 o
   4   6  10        2.00        2.67      4.29 o
   5   6  10        1.21        3.87      3.34 o
  -8   7  10       17.68       20.54      9.14 o
  -7   7  10        3.68        0.13      1.45 o
  -6   7  10       24.53       19.93      4.99 o
  -5   7  10        0.00       -0.17      3.06 o
  -4   7  10       11.63        8.83      4.47 o
  -3   7  10      475.12      514.58      7.49 o
  -2   7  10      274.16      287.61      6.37 o
  -1   7  10        0.69       -0.04      1.43 o
   0   7  10       12.59       14.38      3.32 o
   1   7  10        5.81        1.39      2.77 o
   2   7  10        3.56        7.70      4.60 o
   3   7  10       29.87       23.98      4.89 o
   4   7  10       18.43       21.55      6.02 o
   5   7  10        0.49        2.35      8.93 o
  -8   8  10        6.79       20.72     10.77 o
  -7   8  10       40.31       34.45      7.02 o
  -6   8  10        4.15        3.51      2.54 o
  -5   8  10      101.60       86.97      4.50 o
  -4   8  10       13.47       11.48      4.61 o
  -3   8  10       20.00       20.72      3.53 o
  -2   8  10       61.77       65.28      4.87 o
  -1   8  10       36.73       30.26      4.57 o
   0   8  10       70.24       59.28      3.73 o
   1   8  10        0.01        2.37      4.28 o
   2   8  10       28.10       28.00      4.78 o
   3   8  10        1.15        1.41      1.76 o
   4   8  10        1.84        2.32      5.63 o
   5   8  10        3.08        2.23      8.85 o
  -8   9  10        4.34        5.30     11.21 o
  -7   9  10        8.13        5.17      7.30 o
  -6   9  10       14.33       13.83      5.27 o
  -5   9  10       15.40       15.73      4.86 o
  -4   9  10       45.92       44.20      4.27 o
  -3   9  10       55.06       55.19      4.05 o
  -2   9  10       61.52       52.77      4.75 o
  -1   9  10       97.35      110.60      5.23 o
   0   9  10        5.49        6.59      3.78 o
   1   9  10      218.67      246.74      6.39 o
   2   9  10       58.41       56.19      5.68 o
   3   9  10       52.94       47.02      5.73 o
   4   9  10        7.04        9.58      6.41 o
  -8  10  10        8.71       18.00      9.13 o
  -7  10  10        2.66        1.79      6.47 o
  -6  10  10        1.47       -0.09      4.17 o
  -5  10  10        3.90        4.95      4.92 o
  -4  10  10       33.57       30.01      4.47 o
  -3  10  10        0.31        0.18      2.14 o
  -2  10  10        2.64       -0.17      1.09 o
  -1  10  10       14.16       13.76      5.95 o
   0  10  10       41.43       38.47      4.29 o
   1  10  10       90.80       74.72      5.67 o
   2  10  10       77.30       72.64      6.24 o
   3  10  10       11.63       10.24      5.43 o
   4  10  10        1.21        2.29      6.28 o
  -7  11  10        0.16        0.24      1.45 o
  -6  11  10        1.74        0.97      2.44 o
  -5  11  10       16.67       11.85      4.66 o
  -4  11  10       62.93       49.84      6.50 o
  -3  11  10        4.73        5.77      5.56 o
  -2  11  10        9.06        9.34      5.68 o
  -1  11  10       33.42       26.45      6.21 o
   0  11  10        5.55        6.52      5.36 o
   1  11  10       40.57       38.62      6.06 o
   2  11  10        1.04        6.76      5.89 o
   3  11  10        5.66        6.95      7.63 o
   4  11  10        0.18       -0.03      1.14 o
  -7  12  10        4.27        2.25      6.20 o
  -6  12  10        2.60        1.92      5.61 o
  -5  12  10       69.03       64.38      5.04 o
  -4  12  10       11.54        6.64      4.85 o
  -3  12  10       39.76       31.78      5.61 o
  -2  12  10        8.20        1.67      5.67 o
  -1  12  10       95.27       71.26      5.16 o
   0  12  10        0.76        4.85      6.16 o
   1  12  10        1.04        8.13      8.22 o
   2  12  10       46.93       56.13      7.47 o
   3  12  10        4.18        7.07      7.71 o
   4  12  10        3.16        4.69      5.22 o
  -7  13  10       15.37        8.09      8.35 o
  -6  13  10        0.08        0.04      2.05 o
  -5  13  10       49.81       44.01      5.49 o
  -4  13  10       37.57       37.23      4.80 o
  -3  13  10        0.07       -0.92      1.84 o
  -2  13  10        7.45        7.48      6.00 o
  -1  13  10       26.77       22.04      5.84 o
   0  13  10        6.69        5.12      4.15 o
   1  13  10      458.81      546.58     10.72 o
   2  13  10       29.30       35.48      7.40 o
   3  13  10       58.04       62.94      8.08 o
  -6  14  10        1.38        0.99      2.44 o
  -5  14  10       12.25       13.63      6.91 o
  -4  14  10       15.73       19.07      5.76 o
  -3  14  10       70.69       75.42      5.38 o
  -2  14  10        2.92        9.47      6.74 o
  -1  14  10       49.64       49.93      6.27 o
   0  14  10        8.15        6.85      6.16 o
   1  14  10        1.34        7.88      7.69 o
   2  14  10       19.11       18.15      7.47 o
   3  14  10       22.15       23.20      8.80 o
  -6  15  10       42.23       57.29     11.40 o
  -5  15  10       63.61       63.18      6.75 o
  -4  15  10       11.88       10.30      6.20 o
  -3  15  10        8.50       10.17      5.96 o
  -2  15  10       12.91       10.26      6.92 o
  -1  15  10        8.05        7.74      6.41 o
   0  15  10        3.24        5.91      7.49 o
   1  15  10       33.40       33.00      6.95 o
   2  15  10        2.29       10.17      8.68 o
  -5  16  10       34.83       35.48      8.86 o
  -4  16  10       30.14       32.73      6.69 o
  -3  16  10        7.22        6.32      6.26 o
  -2  16  10       18.63       14.18      7.43 o
  -1  16  10       12.05        8.10      7.09 o
   0  16  10       14.87       13.13      7.59 o
   1  16  10        5.26       10.01      7.32 o
   2  16  10       70.16       86.31      7.66 o
  -5  17  10        4.87        0.75      7.95 o
  -4  17  10       70.28       83.50      8.35 o
  -3  17  10       18.06       26.52      7.14 o
  -2  17  10       23.04       21.92      8.26 o
  -1  17  10       37.44       31.59      7.36 o
   0  17  10       11.43       11.50      8.12 o
   1  17  10       82.83       87.19      7.72 o
  -4  18  10        0.00        3.66      8.59 o
  -3  18  10        0.33        1.14      1.99 o
  -2  18  10        1.81        0.98      3.30 o
  -1  18  10        3.29        6.31      7.89 o
   0  18  10        0.52        1.89      5.96 o
  -2  19  10        1.54        0.92      8.28 o
  -8   1  11       24.07       30.36      7.32 o
  -7   1  11       41.00       31.74      6.19 o
  -6   1  11       21.50       20.09      7.21 o
  -5   1  11      421.41      446.40     14.76 o
  -4   1  11       71.07       72.72      3.95 o
  -3   1  11      354.57      401.88      5.73 o
  -2   1  11       30.45       31.64      3.37 o
  -1   1  11        2.36        0.82      1.83 o
   0   1  11       23.33       24.30      3.60 o
   1   1  11        2.77       -0.34      2.85 o
   2   1  11        8.28        6.15     13.36 o
   3   1  11       31.10       19.77      4.97 o
   4   1  11        0.04        0.35      2.34 o
  -8   2  11       59.62       63.68      6.65 o
  -7   2  11       12.44       20.99      6.82 o
  -6   2  11       39.57       33.99      6.74 o
  -5   2  11        9.63       10.06      5.35 o
  -4   2  11     3118.13     3632.34     18.50 o
  -3   2  11       22.88       21.02      3.62 o
  -2   2  11        6.42        3.92      3.63 o
  -1   2  11      134.28      122.55      3.42 o
   0   2  11       13.42       14.70      4.12 o
   1   2  11        0.02        0.20      3.49 o
   2   2  11       30.02       29.91      4.16 o
   3   2  11        1.55        1.87      2.98 o
   4   2  11        4.96        1.59      2.21 o
  -8   3  11        8.57       17.12      7.80 o
  -7   3  11        5.71        6.49      6.74 o
  -6   3  11       88.47       86.62      6.27 o
  -5   3  11        0.11       -1.01      2.02 o
  -4   3  11       94.49      111.20      6.11 o
  -3   3  11        0.00        0.24      0.61 o
  -2   3  11      121.30      121.40      4.00 o
  -1   3  11       20.92       28.36      3.51 o
   0   3  11        1.82        1.32      2.82 o
   1   3  11        2.17        2.90      4.80 o
   2   3  11       41.41       37.77      4.70 o
   3   3  11       70.87       63.28      4.54 o
   4   3  11        1.50        0.02      1.03 o
  -8   4  11       26.98       29.19      8.45 o
  -7   4  11        4.97        1.77      7.16 o
  -6   4  11       16.47       11.19      7.81 o
  -5   4  11       36.29       29.88      5.26 o
  -4   4  11        4.54        8.71      4.56 o
  -3   4  11      196.40      187.97      5.56 o
  -2   4  11      278.91      307.38      5.42 o
  -1   4  11        4.52        7.55      4.64 o
   0   4  11       16.14        9.34      4.73 o
   1   4  11        5.61        6.49      5.31 o
   2   4  11        1.19        3.42      1.97 o
   3   4  11       19.10       23.22      4.95 o
   4   4  11        9.29        8.85      5.68 o
  -8   5  11        6.05        6.04      9.25 o
  -7   5  11       36.54       48.45      7.04 o
  -6   5  11        5.42        1.94      5.64 o
  -5   5  11       11.92        9.54      4.81 o
  -4   5  11       29.13       23.50      4.50 o
  -3   5  11        1.81        6.47      4.31 o
  -2   5  11       19.55       13.84      3.94 o
  -1   5  11       25.23       21.72      4.18 o
   0   5  11       74.29       69.88      4.28 o
   1   5  11        0.27        2.21      5.39 o
   2   5  11      123.79      140.07      4.91 o
   3   5  11       28.08       29.99      5.50 o
   4   5  11        9.19       11.67      6.26 o
  -8   6  11        5.26        9.68      8.90 o
  -7   6  11        1.03        2.97      7.42 o
  -6   6  11       48.60       41.62      6.74 o
  -5   6  11       45.24       44.96      4.86 o
  -4   6  11      427.15      452.59      7.19 o
  -3   6  11        9.38       11.69      4.42 o
  -2   6  11        0.83        2.30      4.35 o
  -1   6  11       41.46       40.61      4.79 o
   0   6  11       19.32       18.20      4.79 o
   1   6  11        5.08        3.10      4.25 o
   2   6  11        0.96        2.01      2.55 o
   3   6  11       27.91       22.63      5.31 o
   4   6  11        2.29        2.78      4.03 o
  -8   7  11        0.26       -1.93      9.23 o
  -7   7  11        6.83        5.54      8.45 o
  -6   7  11        0.06        0.50      2.34 o
  -5   7  11        2.58       -0.32      6.51 o
  -4   7  11        2.35        5.18      4.49 o
  -3   7  11       15.12       17.10      5.04 o
  -2   7  11       23.46       24.08      4.80 o
  -1   7  11       98.25       98.03      5.21 o
   0   7  11        0.10        0.43      4.19 o
   1   7  11       58.26       54.38      4.83 o
   2   7  11       11.05        8.02      5.21 o
   3   7  11       32.17       24.00      5.64 o
   4   7  11        0.03        4.82      7.35 o
  -7   8  11        0.00        1.34      8.66 o
  -6   8  11        0.25       -2.82      6.20 o
  -5   8  11        0.08        1.52      6.12 o
  -4   8  11       44.49       34.11      4.67 o
  -3   8  11      212.34      218.04      6.06 o
  -2   8  11       76.41       85.83      4.94 o
  -1   8  11       32.89       27.53      5.05 o
   0   8  11        2.20        1.00      3.23 o
   1   8  11       67.24       74.36      5.97 o
   2   8  11       49.85       63.36      5.48 o
   3   8  11       12.09       13.45      6.04 o
   4   8  11        2.34        3.09      6.85 o
  -7   9  11        9.95       15.23      6.64 o
  -6   9  11       34.04       34.57      7.67 o
  -5   9  11       44.86       33.88      5.44 o
  -4   9  11        8.54       12.20      4.93 o
  -3   9  11       12.05       15.89      5.52 o
  -2   9  11        1.15       -0.07      1.90 o
  -1   9  11        0.69       -1.13      4.41 o
   0   9  11        1.89       -0.79      1.94 o
   1   9  11        1.86        3.70      4.29 o
   2   9  11      120.22      117.04      6.28 o
   3   9  11        0.07       -0.18      1.02 o
   4   9  11       13.12       20.51      7.00 o
  -7  10  11        7.27       15.92      7.97 o
  -6  10  11        1.16       -1.11      2.22 o
  -5  10  11        5.85        5.87      5.22 o
  -4  10  11       35.64       35.58      4.79 o
  -3  10  11        3.85        3.46      5.85 o
  -2  10  11       14.61       16.48      5.82 o
  -1  10  11        0.00       -1.91      5.95 o
   0  10  11        1.18        1.47      6.45 o
   1  10  11       72.37       81.62      6.19 o
   2  10  11        1.98        7.60      6.80 o
   3  10  11       36.19       41.40      5.96 o
  -7  11  11       17.94       13.70      8.59 o
  -6  11  11        0.78       -0.16      4.02 o
  -5  11  11        3.24        4.14      5.91 o
  -4  11  11        3.16        1.32      4.84 o
  -3  11  11        1.33       -0.20      5.83 o
  -2  11  11        6.12        3.30      6.12 o
  -1  11  11       23.13       19.55      6.52 o
   0  11  11       22.82       20.17      7.32 o
   1  11  11        1.27        2.73      7.16 o
   2  11  11        2.65        1.84      8.30 o
   3  11  11        4.68        5.51      6.54 o
  -6  12  11        2.46        4.07      6.81 o
  -5  12  11       61.19       70.24      5.63 o
  -4  12  11        0.09        1.77      5.95 o
  -3  12  11       27.55       21.79      6.39 o
  -2  12  11        4.25        3.86      3.07 o
  -1  12  11       23.81       20.11      6.99 o
   0  12  11       10.66       13.41      7.28 o
   1  12  11       21.81       20.20      8.01 o
   2  12  11       14.78       19.23      7.98 o
   3  12  11       10.61       13.19      7.48 o
  -6  13  11        1.56       -0.62      9.23 o
  -5  13  11       12.78       11.89      5.67 o
  -4  13  11        4.83        4.61      6.91 o
  -3  13  11        1.09        0.35      1.86 o
  -2  13  11        6.43        3.32      8.87 o
  -1  13  11        4.27        0.75      4.74 o
   0  13  11       37.66       29.24      8.03 o
   1  13  11       11.71       22.92      8.14 o
   2  13  11        0.11        3.94      6.16 o
  -5  14  11        0.02        0.01      5.72 o
  -4  14  11       16.35       11.03      6.36 o
  -3  14  11        0.03       -1.42      3.19 o
  -2  14  11        1.10       -0.75      6.46 o
  -1  14  11        0.10        0.83      7.44 o
   0  14  11        2.36        0.19      1.76 o
   1  14  11       11.45       12.27      8.24 o
   2  14  11        0.02        3.31      9.68 o
  -5  15  11        3.15        1.24      8.06 o
  -4  15  11        0.08       -1.58      4.71 o
  -3  15  11       33.36       29.27      6.67 o
  -2  15  11        0.06        1.64      6.64 o
  -1  15  11       15.51       17.11      7.90 o
   0  15  11        1.08       -0.57     12.42 o
   1  15  11        5.09        6.48      6.44 o
  -4  16  11        0.04        5.76     11.74 o
  -3  16  11       12.08       12.68      7.24 o
  -2  16  11        2.88        4.24      9.12 o
  -1  16  11        2.90        4.10      8.35 o
   0  16  11       14.71       22.84      8.93 o
  -3  17  11       37.50       44.70      7.31 o
  -2  17  11       33.62       39.09      9.82 o
  -1  17  11        0.04        1.41      8.18 o
  -8   0  12      158.48      175.92     12.60 o
  -7   0  12        4.83        6.38     12.49 o
  -6   0  12       25.12       32.58     10.54 o
  -5   0  12      139.96      117.55      9.56 o
  -4   0  12      357.29      410.03      8.61 o
  -3   0  12        0.62        6.70      6.87 o
  -2   0  12      123.49      110.60      5.25 o
  -1   0  12       41.57       39.41      6.00 o
   0   0  12       23.87       23.52      6.06 o
   1   0  12       52.48       45.93      7.34 o
   2   0  12        5.82        7.90      6.89 o
   3   0  12       19.51       19.98      8.01 o
   4   0  12        2.51        0.90      2.16 o
  -8   1  12       15.17       18.87      9.90 o
  -7   1  12       76.29       82.47      8.53 o
  -6   1  12       31.92       25.36      7.32 o
  -5   1  12        1.10       -0.04      5.72 o
  -4   1  12       64.21       57.86      4.83 o
  -3   1  12      128.20      141.08      4.48 o
  -2   1  12        4.43        5.95      3.54 o
  -1   1  12       84.71       73.51      4.14 o
   0   1  12       78.80       78.42      4.94 o
   1   1  12       20.68       19.27      5.09 o
   2   1  12       10.80       13.83      5.29 o
   3   1  12        1.73        0.10      1.21 o
   4   1  12        0.21        0.07      1.14 o
  -8   2  12        0.58        1.72      6.33 o
  -7   2  12        0.08        3.44      9.24 o
  -6   2  12       38.53       39.94      7.01 o
  -5   2  12       51.01       53.54      6.36 o
  -4   2  12        0.68        4.50      5.56 o
  -3   2  12      240.94      259.63      5.31 o
  -2   2  12        0.01       -0.09      3.21 o
  -1   2  12       81.28       89.75      4.22 o
   0   2  12        4.66        4.70      5.91 o
   1   2  12        0.37        3.36      6.08 o
   2   2  12        0.51        1.42      3.75 o
   3   2  12        0.77        0.40      1.10 o
  -8   3  12        7.25        1.72      4.74 o
  -7   3  12        9.42       11.76      7.89 o
  -6   3  12       83.14       85.44      7.42 o
  -5   3  12       20.37       19.28      5.74 o
  -4   3  12       27.03       19.06      4.95 o
  -3   3  12        1.93        5.71      3.74 o
  -2   3  12       46.71       55.09      4.49 o
  -1   3  12       15.47       21.51      4.29 o
   0   3  12        0.20       -1.14      7.80 o
   1   3  12       11.62       11.49      4.88 o
   2   3  12       17.04       20.04      5.52 o
   3   3  12        4.05        5.53      6.05 o
  -7   4  12        0.00       -0.16      1.81 o
  -6   4  12        7.97       10.34      7.62 o
  -5   4  12       20.73       22.31      5.85 o
  -4   4  12       51.28       44.04      5.07 o
  -3   4  12      369.37      395.37      5.90 o
  -2   4  12       14.96       11.48      4.67 o
  -1   4  12        4.34        0.89      2.03 o
   0   4  12       17.18       12.47      5.00 o
   1   4  12        0.10        2.59      5.75 o
   2   4  12        1.79        0.18      0.71 o
   3   4  12        5.30       10.16      5.70 o
  -7   5  12        0.57        1.85      7.01 o
  -6   5  12        1.40        1.65      5.08 o
  -5   5  12        2.06        3.98      5.71 o
  -4   5  12        1.50        0.05      1.54 o
  -3   5  12       74.60       71.00      5.67 o
  -2   5  12        8.11        4.69      4.83 o
  -1   5  12       82.45       81.46      4.84 o
   0   5  12        2.49        2.31      1.95 o
   1   5  12        1.37        3.66      4.33 o
   2   5  12        4.60        3.99      5.19 o
   3   5  12        0.49        0.26      0.79 o
  -7   6  12       16.69       25.66      9.89 o
  -6   6  12       67.95       74.18      8.12 o
  -5   6  12        4.09        7.64      5.88 o
  -4   6  12       58.27       56.72      4.99 o
  -3   6  12      110.53      113.94      5.84 o
  -2   6  12        0.43        1.82      5.54 o
  -1   6  12        8.12       11.29      5.36 o
   0   6  12       31.78       38.19      5.17 o
   1   6  12        8.03        7.26      5.50 o
   2   6  12        5.85        5.42      5.96 o
   3   6  12        0.68        2.36      6.56 o
  -7   7  12        4.70        7.36     10.64 o
  -6   7  12        1.53        3.63      7.41 o
  -5   7  12       11.90       17.08      6.12 o
  -4   7  12       12.45       10.26      5.52 o
  -3   7  12      131.60      127.11      5.85 o
  -2   7  12      105.06      122.50      5.19 o
  -1   7  12       16.88       16.41      5.30 o
   0   7  12        7.24        2.77      2.42 o
   1   7  12        0.08       -1.29      5.32 o
   2   7  12       11.20       17.91      6.33 o
   3   7  12       20.42       22.16      6.56 o
  -7   8  12       83.71      121.65     10.42 o
  -6   8  12        0.19        6.10      8.32 o
  -5   8  12       40.17       46.80      6.50 o
  -4   8  12        0.05        3.19      4.66 o
  -3   8  12       55.54       48.58      6.02 o
  -2   8  12       73.33       90.26      6.12 o
  -1   8  12        0.01        0.58      5.03 o
   0   8  12        0.04        1.16      5.54 o
   1   8  12       11.02       12.22      6.92 o
   2   8  12       16.23       19.17      6.48 o
   3   8  12        2.89        8.12      7.48 o
  -6   9  12       42.36       39.84      8.40 o
  -5   9  12       16.13       15.82      6.44 o
  -4   9  12       56.34       48.60      5.44 o
  -3   9  12        0.45       -1.60      6.54 o
  -2   9  12        9.58        8.13      6.11 o
  -1   9  12        4.59        2.41      6.14 o
   0   9  12        0.99        0.89      5.71 o
   1   9  12        1.04       -1.66      4.88 o
   2   9  12        1.27        5.82      7.32 o
  -6  10  12        1.24        1.37      6.56 o
  -5  10  12       63.94       76.91      6.47 o
  -4  10  12        0.08        1.11      4.76 o
  -3  10  12       25.52       21.62      6.66 o
  -2  10  12        6.80        6.53      6.02 o
  -1  10  12        0.41        2.11      5.81 o
   0  10  12        0.93        1.37      1.89 o
   1  10  12       14.32        3.20      3.88 o
   2  10  12        1.24        4.74      9.14 o
  -6  11  12        0.02        3.90      8.01 o
  -5  11  12        3.10        1.63      3.37 o
  -4  11  12       12.40       12.34      6.21 o
  -3  11  12       10.98        8.14      7.03 o
  -2  11  12        4.59        3.84      7.38 o
  -1  11  12        0.01        0.65      7.33 o
   0  11  12        1.17       -0.53      2.33 o
   1  11  12        5.82        8.54      9.90 o
   2  11  12        0.45        1.69     11.51 o
  -5  12  12        0.06        0.91      1.35 o
  -4  12  12        0.25        2.13      4.91 o
  -3  12  12       26.52       27.71      7.04 o
  -2  12  12        2.56        0.07      1.41 o
  -1  12  12       15.11       13.23      8.20 o
   0  12  12        0.05        0.24      8.16 o
   1  12  12        1.97        0.69      8.32 o
  -5  13  12        7.31        7.35      6.92 o
  -4  13  12        0.52        1.57      4.66 o
  -3  13  12        2.34        2.95      5.60 o
  -2  13  12        5.24        5.31      7.06 o
  -1  13  12        2.71        0.39      1.88 o
   0  13  12        1.48        0.23      4.07 o
   1  13  12        5.42        6.77      9.20 o
  -4  14  12        8.21        5.04      6.87 o
  -3  14  12        1.75        2.01      5.67 o
  -2  14  12        2.54        5.66     10.44 o
  -1  14  12       13.21       12.71      9.25 o
   0  14  12        1.96        1.12      5.08 o
  -3  15  12        9.54       12.08      7.65 o
  -2  15  12       12.08       11.51      8.93 o
  -1  15  12        1.82        6.76     10.46 o
  -7   1  13        0.92       -1.43      5.82 o
  -6   1  13       45.64       46.48      7.78 o
  -5   1  13        1.00       -1.52      4.91 o
  -4   1  13        0.88        0.02      3.76 o
  -3   1  13      118.37      112.93      4.39 o
  -2   1  13      222.82      261.91      5.00 o
  -1   1  13       21.26       19.61      5.43 o
   0   1  13      103.53       94.86      6.78 o
   1   1  13        2.91        0.37      2.89 o
   2   1  13        0.05        0.82      4.57 o
  -7   2  13        0.27        3.41      8.81 o
  -6   2  13        1.01        3.05      7.99 o
  -5   2  13        0.11        3.92      8.61 o
  -4   2  13       31.01       24.67      5.90 o
  -3   2  13       13.52       16.72      4.65 o
  -2   2  13       27.63       27.10      5.24 o
  -1   2  13       75.09       85.47      5.31 o
   0   2  13        9.50        7.74      6.15 o
   1   2  13        0.31        0.11      4.89 o
   2   2  13        0.71       -0.62      6.58 o
  -7   3  13        2.37        3.42     10.11 o
  -6   3  13        8.34        9.80      8.63 o
  -5   3  13       57.52       53.29      7.68 o
  -4   3  13        3.02        4.03      3.74 o
  -3   3  13       55.76       42.82      4.70 o
  -2   3  13       11.51       13.50      5.12 o
  -1   3  13      103.99      110.67      4.83 o
   0   3  13       15.55       12.05      5.78 o
   1   3  13        1.24       -0.10      3.31 o
   2   3  13        1.07        4.22      6.03 o
  -7   4  13       26.23       26.94      9.28 o
  -6   4  13       34.45       37.57      9.07 o
  -5   4  13       38.37       44.28      6.71 o
  -4   4  13        0.25        0.50      6.57 o
  -3   4  13        0.02       -0.87      4.84 o
  -2   4  13       19.45       20.80      5.27 o
  -1   4  13        1.98       -0.36      1.37 o
   0   4  13       19.44       14.70      6.01 o
   1   4  13        1.06        0.57      1.58 o
   2   4  13       15.87       18.57      5.57 o
  -6   5  13        4.18       11.72      8.45 o
  -5   5  13        5.19        5.06      6.27 o
  -4   5  13      129.32      131.55      6.35 o
  -3   5  13       56.40       53.11      6.23 o
  -2   5  13      176.80      201.05      5.44 o
  -1   5  13        0.42        1.31      5.29 o
   0   5  13        9.16       13.29      6.27 o
   1   5  13        1.58        0.37      1.26 o
   2   5  13        5.28        7.67      8.01 o
  -6   6  13        0.14        0.12      8.57 o
  -5   6  13        5.95        9.29      7.18 o
  -4   6  13        0.37       -0.39      6.25 o
  -3   6  13       29.24       25.50      6.45 o
  -2   6  13        0.29        1.19      2.55 o
  -1   6  13        1.03        1.29      5.77 o
   0   6  13        8.64        9.07      6.35 o
   1   6  13        0.68       -0.02      0.66 o
   2   6  13        0.04        1.86      3.00 o
  -6   7  13       41.86       57.78     10.21 o
  -5   7  13       95.16      110.08      6.64 o
  -4   7  13        5.21        6.31      7.73 o
  -3   7  13        3.81        5.61      7.29 o
  -2   7  13        1.64        6.18      6.26 o
  -1   7  13        9.80       13.97      5.75 o
   0   7  13        0.45        3.74      5.74 o
   1   7  13        0.22        6.14      7.09 o
   2   7  13        2.31        7.20      7.75 o
  -6   8  13        1.22       -0.23     11.09 o
  -5   8  13       10.01       15.40      7.02 o
  -4   8  13        3.09        3.75      3.20 o
  -3   8  13        0.48       -0.08      1.69 o
  -2   8  13       14.02       19.32      6.78 o
  -1   8  13       28.07       28.63      6.61 o
   0   8  13        1.73       -0.36      3.94 o
   1   8  13        1.38        5.31      7.70 o
  -5   9  13        5.33        8.09      6.70 o
  -4   9  13       65.55       54.85      6.90 o
  -3   9  13        8.54       10.93      7.35 o
  -2   9  13        7.05        5.76      7.08 o
  -1   9  13       20.17       20.82      7.35 o
   0   9  13        0.28       -0.27      2.25 o
   1   9  13        1.60        5.36      9.39 o
  -5  10  13       23.54       29.74      7.20 o
  -4  10  13        2.10        1.33      5.34 o
  -3  10  13       17.39       17.98      7.94 o
  -2  10  13        4.84        9.69      7.96 o
  -1  10  13        0.02       -1.89      8.24 o
   0  10  13        0.65        0.22      7.51 o
  -4  11  13        8.98        6.16      7.33 o
  -3  11  13       39.44       40.78      8.20 o
  -2  11  13       12.84       11.61      7.81 o
  -1  11  13        1.82       11.31     10.66 o
   0  11  13        6.21       12.58     11.34 o
  -4  12  13        4.97        1.12      2.31 o
  -3  12  13        4.31        5.26      8.06 o
  -2  12  13        0.51        2.19      6.94 o
  -1  12  13       25.73       32.35      9.32 o
  -6   0  14        0.93        4.54     12.96 o
  -5   0  14        0.32        8.71     19.75 o
  -4   0  14        0.96        1.87      4.84 o
  -3   0  14        1.72        2.60      8.26 o
  -2   0  14       28.50       33.90      7.51 o
  -1   0  14        0.37        3.10      9.16 o
   0   0  14        3.40        5.58     11.25 o
   1   0  14       19.42       22.49     11.93 o
  -6   1  14        9.35       17.42      9.25 o
  -5   1  14        1.59        3.26      9.11 o
  -4   1  14        0.41        1.70      6.67 o
  -3   1  14       31.33       27.09      5.15 o
  -2   1  14        4.85        3.87      5.10 o
  -1   1  14        0.24        2.59      6.60 o
   0   1  14        2.74        9.76      9.93 o
   1   1  14        8.64        7.96      9.39 o
  -6   2  14        0.02        7.80      9.68 o
  -5   2  14        4.50        9.20      8.86 o
  -4   2  14       20.58       20.05      7.40 o
  -3   2  14        1.19        0.55      1.13 o
  -2   2  14        0.23        2.45      3.59 o
  -1   2  14        3.41        4.62      5.81 o
   0   2  14       51.75       54.72      7.31 o
   1   2  14        0.01       -0.63      6.20 o
  -5   3  14       10.83        7.98      8.53 o
  -4   3  14       16.38       21.61      7.41 o
  -3   3  14       82.91       81.46      6.20 o
  -2   3  14        6.83        8.75      6.03 o
  -1   3  14        1.29        4.08      6.06 o
   0   3  14        2.60        7.36      6.74 o
   1   3  14        0.29        1.11      8.83 o
  -5   4  14        7.12        6.20     11.04 o
  -4   4  14        7.36        7.61      7.85 o
  -3   4  14        8.74        9.31      6.67 o
  -2   4  14       33.82       42.73      6.27 o
  -1   4  14        2.50        3.59      4.92 o
   0   4  14        0.04        1.47      2.55 o
  -5   5  14        0.00        0.97      9.24 o
  -4   5  14        3.12        4.97      7.80 o
  -3   5  14        1.88        4.53      7.53 o
  -2   5  14        2.23        0.95      5.80 o
  -1   5  14       36.70       36.47      6.29 o
   0   5  14        1.33        1.65      2.54 o
  -5   6  14        6.70        4.87      7.37 o
  -4   6  14        4.37        3.27      9.18 o
  -3   6  14       11.49       19.74      7.37 o
  -2   6  14       21.96       26.74      6.34 o
  -1   6  14        0.84        3.28      5.99 o
   0   6  14       25.13       23.55      6.62 o
  -4   7  14       24.50       24.71      7.62 o
  -3   7  14       92.00       95.15      7.96 o
  -2   7  14        0.35        2.57      6.86 o
  -1   7  14        0.14        0.60      1.24 o
   0   7  14        3.17        4.14      6.73 o
  -4   8  14       21.77       26.17      8.11 o
  -3   8  14        5.88        8.96      8.19 o
  -2   8  14       11.10       16.15      6.91 o
  -1   8  14        1.94        3.51      6.58 o
  -3   9  14       13.54       11.37      8.69 o
  -2   9  14        1.34        0.92      4.68 o
  -3   1  15        0.94        1.00      5.81 o
  -2   1  15        2.37        3.35      5.43 o
  -3   2  15        4.95        5.85      6.41 o
 
